# Supplementary material for: SUPPA2: fast, accurate, and uncertainty-aware differential splicing analysis across multiple conditions
Source: Genome Biol. 2018 Mar 23;19:40. doi: 10.1186/s13059-018-1417-1 (PMC5866513; doi:10.1186/s13059-018-1417-1)
Supplement: Supplementary file 2 — Tables S1–S17. (XLSX 3050 kb) [file 13059_2018_1417_MOESM2_ESM.xlsx]

## Sheet: Table S1
Table S1. Simulated benchmarking sets. The table provides the positive and negative events used for the simulation of differential splicing and RNA-sequencing. For every event we give the average difference of relative abundance between the two isoforms (TPM1-TPM2)/(TPM1+TPM2), which we indicate as mean ΔPSI. Only for the positive event, for which this value was chosen to be >0.2 in absolute valu…
Set	Num	event_id	Theoretical meanΔPSI
Positive_SE	1	ABHD17A;SE:chr19:1880114-1880895:1881047-1881234:-	0.994169
Positive_SE	2	ACOT13;SE:chr6:24667572-24687633:24687921-24698111:+	0.942801
Positive_SE	3	ADTRP;SE:chr6:11768616-11770264:11770317-11778840:-	-0.64539
Positive_SE	4	AFF3;SE:chr2:100625394-100627959:100628033-100720864:-	-1
Positive_SE	5	AGO2;SE:chr8:141542714-141545567:141545668-141549419:-	-0.987514
Positive_SE	6	ALDH5A1;SE:chr6:24505213-24512058:24512096-24515395:+	1
Positive_SE	7	ALG2;SE:chr9:101981118-101983261:101983419-101983829:-	0.513701
Positive_SE	8	AMIGO2;SE:chr12:47472848-47472930:47473031-47473245:-	-0.638925
Positive_SE	9	ANKRD13D;SE:chr11:67057021-67057300:67057436-67057549:+	0.824689
Positive_SE	10	AP1M1;SE:chr19:16319988-16321171:16321206-16337232:+	0.96575
Positive_SE	11	AP1S2;SE:chrX:15845495-15846315:15846323-15863502:-	0.985118
Positive_SE	12	APEX2;SE:chrX:55028062-55028684:55028864-55029395:+	-0.471359
Positive_SE	13	APPBP2;SE:chr17:58571978-58577760:58577848-58603155:-	-1
Positive_SE	14	ARFGAP3;SE:chr22:43230331-43231368:43231499-43236950:-	-0.935706
Positive_SE	15	ARHGAP17;SE:chr16:24946960-24950685:24950918-24953308:-	-0.281473
Positive_SE	16	ARID1B;SE:chr6:157150555-157192748:157192786-157222510:+	1
Positive_SE	17	ARL8A;SE:chr1:202104348-202104587:202104654-202104835:-	-0.941789
Positive_SE	18	ARMC1;SE:chr8:66517773-66525479:66525668-66534498:-	-1
Positive_SE	19	ASAH2;SE:chr10:51970664-51970790:51970894-51972732:-	1
Positive_SE	20	ASAP2;SE:chr2:9528675-9531191:9531325-9533611:+	0.515392
Positive_SE	21	ATP11C;SE:chrX:138811121-138813810:138813914-138820075:-	0.293609
Positive_SE	22	ATP5I;SE:chr4:667190-667701:667755-668001:-	-0.824466
Positive_SE	23	ATP5L;SE:chr11:118272432-118276372:118276424-118277652:+	0.950085
Positive_SE	24	ATP6V1B1-AS1;SE:chr2:71169563-71174664:71174801-71175357:-	-0.579129
Positive_SE	25	ATP6V1F;SE:chr7:128503116-128505174:128505257-128505431:+	0.964806
Positive_SE	26	ATRX;SE:chrX:76944420-76949313:76949426-76952065:-	-0.346229
Positive_SE	27	B3GALNT2;SE:chr1:235658138-235659496:235659618-235667441:-	0.936873
Positive_SE	28	BAZ1A;SE:chr14:35255207-35255332:35255427-35261981:-	-0.984662
Positive_SE	29	BBS12;SE:chr4:123654039-123655059:123655246-123663038:+	1
Positive_SE	30	BTBD1;SE:chr15:83687605-83689427:83689514-83698888:-	-0.98685
Positive_SE	31	BTG3;SE:chr21:18971142-18976463:18976594-18977178:-	0.719296
Positive_SE	32	C14orf2;SE:chr14:104381526-104387277:104387545-104387807:-	0.986212
Positive_SE	33	C16orf46;SE:chr16:81097598-81099798:81099886-81110741:-	0.212154
Positive_SE	34	C18orf25;SE:chr18:43796561-43819971:43820153-43833663:+	0.595063
Positive_SE	35	C1orf50;SE:chr1:43233061-43233180:43233295-43239234:+	-0.931154
Positive_SE	36	C21orf59;SE:chr21:33976593-33979959:33980026-33982148:-	-0.973382
Positive_SE	37	C4orf22;SE:chr4:81504337-81529487:81529537-81791147:+	1
Positive_SE	38	CA2;SE:chr8:86377698-86385922:86386040-86386553:+	-1
Positive_SE	39	CCDC43;SE:chr17:42756411-42757953:42758011-42759371:-	-0.953897
Positive_SE	40	CCDC50;SE:chr3:191087825-191092851:191093378-191097948:+	0.990263
Positive_SE	41	CCT4;SE:chr2:62107529-62110594:62110683-62112155:-	-0.916854
Positive_SE	42	CD82;SE:chr11:44626732-44626905:44626979-44636822:+	-0.996676
Positive_SE	43	CDC25A;SE:chr3:48219478-48222211:48222330-48224419:-	-0.682602
Positive_SE	44	CDC42SE2;SE:chr5:130599859-130651669:130651837-130694902:+	-0.515838
Positive_SE	45	CDH24;SE:chr14:23519152-23521179:23521292-23521682:-	0.331397
Positive_SE	46	CENPU;SE:chr4:185618957-185621974:185622035-185623243:-	-0.933527
Positive_SE	47	CEP120;SE:chr5:122754209-122758644:122758724-122759203:-	0.376459
Positive_SE	48	CEP162;SE:chr6:84925640-84927517:84927578-84930775:-	1
Positive_SE	49	CFAP36;SE:chr2:55747052-55747541:55747615-55749238:+	0.992261
Positive_SE	50	CHIC1;SE:chrX:72899217-72899489:72899548-72900790:+	-0.892617
Positive_SE	51	CHRFAM7A;SE:chr15:30672602-30675522:30675585-30679066:-	-0.881279
Positive_SE	52	CHRNA1;SE:chr2:175622403-175622674:175622748-175624059:-	0.83165
Positive_SE	53	COPS8;SE:chr2:237994685-237995375:237995439-237995770:+	0.741729
Positive_SE	54	CPA4;SE:chr7:129939244-129940656:129940754-129944318:+	-1
Positive_SE	55	CPSF6;SE:chr12:69651685-69651815:69651925-69652370:+	0.762568
Positive_SE	56	CRACR2B;SE:chr11:830713-830866:831032-831224:+	-0.661451
Positive_SE	57	CRLF3;SE:chr17:29124416-29130919:29131126-29151541:-	-0.972176
Positive_SE	58	CRTC1;SE:chr19:18853836-18854918:18854965-18856633:+	1
Positive_SE	59	CSPP1;SE:chr8:68049838-68062018:68062170-68066259:+	-1
Positive_SE	60	CTBP1;SE:chr4:1232125-1235113:1235307-1242704:-	-0.585422
Positive_SE	61	CTNNBIP1;SE:chr1:9938047-9943763:9943796-9970153:-	0.648422
Positive_SE	62	CTNNBL1;SE:chr20:36322554-36355704:36355804-36361281:+	0.995099
Positive_SE	63	CWC25;SE:chr17:36971350-36971878:36971994-36977154:-	0.992042
Positive_SE	64	CYP24A1;SE:chr20:52773828-52773927:52774124-52774625:-	-0.633688
Positive_SE	65	DAAM1;SE:chr14:59798638-59805103:59805132-59806792:+	1
Positive_SE	66	DAGLB;SE:chr7:6465745-6470111:6470238-6472468:-	-0.781701
Positive_SE	67	DAP;SE:chr5:10681281-10683641:10683683-10748287:-	-1
Positive_SE	68	DARS;SE:chr2:136736936-136740967:136741024-136742973:-	-1
Positive_SE	69	DDO;SE:chr6:110714545-110725977:110726153-110729537:-	-1
Positive_SE	70	DDX42;SE:chr17:61851736-61852468:61852538-61864394:+	0.681412
Positive_SE	71	DDX47;SE:chr12:12976253-12976804:12976950-12977474:+	-1
Positive_SE	72	DEPDC1;SE:chr1:68947295-68947729:68948580-68949633:-	0.442705
Positive_SE	73	DEPDC1B;SE:chr5:59893741-59894902:59895087-59899218:-	-0.986884
Positive_SE	74	DGAT2;SE:chr11:75480157-75495663:75495791-75501233:+	-0.283702
Positive_SE	75	DNAJC27;SE:chr2:25170617-25174263:25174423-25179912:-	-0.466155
Positive_SE	76	DPY19L2P2;SE:chr7:102815858-102824449:102824574-102825885:-	0.242169
Positive_SE	77	EFEMP1;SE:chr2:56149582-56150034:56150074-56150846:-	0.72507
Positive_SE	78	EMC10;SE:chr19:50984234-50985118:50985204-50985406:+	0.985913
Positive_SE	79	EMC4;SE:chr15:34520047-34520630:34520790-34521954:+	-0.521928
Positive_SE	80	ENAH;SE:chr1:225688772-225692693:225692755-225695653:-	0.945813
Positive_SE	81	ESM1;SE:chr5:54275263-54277825:54277974-54281045:-	1
Positive_SE	82	EVI2A;SE:chr17:29646041-29647391:29647531-29648513:-	0.912991
Positive_SE	83	EVI5L;SE:chr19:7920954-7921978:7922010-7923077:+	0.411482
Positive_SE	84	EXOSC3;SE:chr9:37780877-37781983:37782134-37783911:-	-0.683815
Positive_SE	85	F3;SE:chr1:94996152-94997877:94998036-94998646:-	-0.972598
Positive_SE	86	FAM173A;SE:chr16:771941-772084:772134-772309:+	-0.644492
Positive_SE	87	FAM222A-AS1;SE:chr12:110173626-110179910:110179970-110211102:-	1
Positive_SE	88	FAM64A;SE:chr17:6352727-6353348:6353392-6353682:+	-0.913706
Positive_SE	89	FDXACB1;SE:chr11:111747735-111749280:111749436-111749685:-	-0.964467
Positive_SE	90	FLNA;SE:chrX:153583440-153585619:153585642-153585802:-	-0.651846
Positive_SE	91	FLNC;SE:chr7:128489632-128490030:128490128-128490438:+	-0.880765
Positive_SE	92	FNIP1;SE:chr5:131044965-131046271:131046354-131052258:-	0.921485
Positive_SE	93	FPR1;SE:chr19:52250258-52253456:52253506-52255067:-	0.760251
Positive_SE	94	GALNT13;SE:chr2:155295238-155303110:155303277-155306923:+	0.844619
Positive_SE	95	GCSH;SE:chr16:81118199-81121206:81121269-81124206:-	-0.975934
Positive_SE	96	GFPT1;SE:chr2:69577315-69581391:69581444-69581621:-	0.968546
Positive_SE	97	GIT1;SE:chr17:27905797-27905980:27906006-27908356:-	0.833917
Positive_SE	98	GMFG;SE:chr19:39825950-39826075:39826171-39826614:-	-0.738617
Positive_SE	99	GOT2;SE:chr16:58753159-58756054:58756182-58757650:-	-0.995208
Positive_SE	100	GPR63;SE:chr6:97247757-97279657:97279774-97285144:-	1
Positive_SE	101	GRB2;SE:chr17:73317908-73321979:73322101-73328781:-	-0.996379
Positive_SE	102	GTF2H1;SE:chr11:18344287-18347494:18347700-18354607:+	0.918068
Positive_SE	103	HADH;SE:chr4:108948916-108953483:108953533-108954332:+	0.996828
Positive_SE	104	HERC6;SE:chr4:89345125-89345747:89345854-89349732:+	-1
Positive_SE	105	HIBCH;SE:chr2:191069958-191073606:191073639-191077682:-	-0.94594
Positive_SE	106	HIRIP3;SE:chr16:30005129-30005227:30006164-30006424:-	-0.744548
Positive_SE	107	IFT46;SE:chr11:118427760-118428453:118428605-118430500:-	0.784287
Positive_SE	108	IL11;SE:chr19:55879937-55880137:55880309-55881672:-	-0.952545
Positive_SE	109	IL18;SE:chr11:112020929-112024315:112024326-112025698:-	-0.872659
Positive_SE	110	INCENP;SE:chr11:61908516-61908972:61908983-61912454:+	0.367342
Positive_SE	111	INSR;SE:chr19:7143101-7150508:7150543-7152737:-	0.84065
Positive_SE	112	INTS12;SE:chr4:106621171-106624805:106624966-106629795:-	0.895921
Positive_SE	113	IPO5P1;SE:chr19:23444546-23453020:23453094-23456878:-	-0.333333
Positive_SE	114	ISCA2;SE:chr14:74960855-74960978:74961093-74961529:+	-0.997127
Positive_SE	115	ISPD;SE:chr7:16348252-16415717:16415866-16445686:-	-1
Positive_SE	116	JAM3;SE:chr11:134010665-134014136:134014288-134014687:+	1
Positive_SE	117	KARS;SE:chr16:75675621-75678181:75678360-75681476:-	0.707143
Positive_SE	118	KBTBD3;SE:chr11:105929836-105947234:105947434-105948039:-	-0.477682
Positive_SE	119	KDELR2;SE:chr7:6502806-6505702:6505954-6509227:-	-0.988365
Positive_SE	120	KIAA0232;SE:chr4:6784568-6806250:6806333-6825912:+	0.493424
Positive_SE	121	KIF25;SE:chr6:168442831-168443241:168443396-168445507:+	0.37037
Positive_SE	122	KITLG;SE:chr12:88900914-88909311:88909394-88910111:-	-0.79738
Positive_SE	123	KLHL22;SE:chr22:20819863-20825637:20825802-20843272:-	-0.929412
Positive_SE	124	KPNA1;SE:chr3:122172848-122176573:122176695-122180071:-	0.980624
Positive_SE	125	KRAS;SE:chr12:25362845-25368371:25368494-25378548:-	0.962194
Positive_SE	126	LANCL3;SE:chrX:37526742-37527621:37527703-37534907:+	1
Positive_SE	127	LIF;SE:chr22:30640050-30640744:30640922-30642666:-	-0.951866
Positive_SE	128	LOC100996579;SE:chr2:162101406-162101935:162101978-162103386:+	-0.932805
Positive_SE	129	LOC101928979;SE:chr1:145376692-145377017:145377311-145382056:-	-0.736842
Positive_SE	130	LRRC14;SE:chr8:145743425-145744133:145744199-145744999:+	0.779972
Positive_SE	131	LRRC42;SE:chr1:54412222-54413461:54413494-54417659:+	-0.327491
Positive_SE	132	LRRC75A;SE:chr17:16347445-16351159:16351274-16365572:-	-0.885572
Positive_SE	133	LSM14A;SE:chr19:34712643-34717313:34717369-34718270:+	0.434568
Positive_SE	134	LSM4;SE:chr19:18423512-18426834:18426875-18433828:-	-0.984158
Positive_SE	135	LY96;SE:chr8:74903789-74917031:74917120-74922236:+	-0.934958
Positive_SE	136	MAP3K6;SE:chr1:27690885-27691152:27691175-27691264:-	-0.829705
Positive_SE	137	MAP4K3;SE:chr2:39526942-39535084:39535146-39536602:-	-0.221086
Positive_SE	138	MBOAT1;SE:chr6:20128984-20131375:20131430-20144451:-	-0.767001
Positive_SE	139	MCM3;SE:chr6:52147659-52148092:52148204-52149395:-	-0.993276
Positive_SE	140	METTL21B;SE:chr12:58166911-58168412:58168550-58174038:+	0.580901
Positive_SE	141	MGEA5;SE:chr10:103559212-103559999:103560157-103563492:-	-0.97146
Positive_SE	142	MPHOSPH9;SE:chr12:123707674-123710835:123710898-123712010:-	0.909898
Positive_SE	143	MRPL2;SE:chr6:43022224-43023283:43023356-43023635:-	-0.840424
Positive_SE	144	MRPL22;SE:chr5:154320825-154330381:154330498-154335931:+	-0.875309
Positive_SE	145	MRPL33;SE:chr2:27995559-27997291:27997397-28002300:+	-0.324408
Positive_SE	146	MRPL47;SE:chr3:179319578-179320440:179320585-179322315:-	-0.975598
Positive_SE	147	MSMO1;SE:chr4:166248916-166254492:166254777-166258941:+	-0.331867
Positive_SE	148	MTX1;SE:chr1:155180418-155181918:155182010-155182176:+	-0.828142
Positive_SE	149	MYO5A;SE:chr15:52632591-52635314:52635394-52638558:-	-0.403598
Positive_SE	150	NDUFAF1;SE:chr15:41680720-41686303:41686556-41687057:-	0.870745
Positive_SE	151	NEMF;SE:chr14:50272851-50280706:50280768-50281472:-	-0.919729
Positive_SE	152	NENF;SE:chr1:212606462-212615907:212615967-212617681:+	-0.873353
Positive_SE	153	NOB1;SE:chr16:69783533-69786144:69786274-69788497:-	-0.867705
Positive_SE	154	NOSIP;SE:chr19:50063949-50080016:50080134-50083772:-	0.946869
Positive_SE	155	NR2C2;SE:chr3:15045493-15046064:15046120-15055096:+	0.344044
Positive_SE	156	NSDHL;SE:chrX:151999661-152000178:152000244-152014826:+	0.541356
Positive_SE	157	NT5C2;SE:chr10:104934739-104940988:104941085-104952993:-	0.524065
Positive_SE	158	OLAH;SE:chr10:15091764-15098823:15098981-15103723:+	0.703704
Positive_SE	159	OSBPL10;SE:chr3:31789612-31871532:31871723-31917925:-	-0.831903
Positive_SE	160	OTUD6B;SE:chr8:92086139-92088820:92088959-92090584:+	0.983944
Positive_SE	161	PAPSS2;SE:chr10:89475600-89481513:89481527-89487041:+	1
Positive_SE	162	PITPNM3;SE:chr17:6406894-6428676:6428783-6441307:-	0.325027
Positive_SE	163	PKIA;SE:chr8:79428703-79485046:79485174-79510593:+	-0.782527
Positive_SE	164	PKP2;SE:chr12:32994139-32996116:32996247-33003700:-	0.978314
Positive_SE	165	PLEKHA4;SE:chr19:49357521-49360679:49360753-49362117:-	-0.726368
Positive_SE	166	PLEKHO2;SE:chr15:65134227-65140792:65140941-65147120:+	-0.971836
Positive_SE	167	PLOD2;SE:chr3:145794682-145795649:145795711-145796903:-	-0.825101
Positive_SE	168	POMK;SE:chr8:42952758-42957648:42957743-42958671:+	-0.78515
Positive_SE	169	POP4;SE:chr19:30099616-30101316:30101539-30102769:+	-0.837271
Positive_SE	170	PPFIA3;SE:chr19:49640168-49641462:49641684-49642925:+	-1
Positive_SE	171	PPIA;SE:chr7:44836392-44838347:44838503-44838846:+	0.946617
Positive_SE	172	PRKAA1;SE:chr5:40771965-40775030:40775074-40775512:-	0.366269
Positive_SE	173	PRSS35;SE:chr6:84222413-84231254:84231358-84233141:+	0.333333
Positive_SE	174	PTPN1;SE:chr20:49127127-49177900:49177990-49181506:+	-0.953989
Positive_SE	175	PXMP4;SE:chr20:32295775-32298361:32298559-32302480:-	-0.82148
Positive_SE	176	RAB11FIP1;SE:chr8:37728046-37728796:37730697-37732033:-	0.773549
Positive_SE	177	RAB2A;SE:chr8:61429812-61471411:61471482-61484605:+	-0.984598
Positive_SE	178	RAB35;SE:chr12:120535177-120536615:120536739-120536834:-	-0.935749
Positive_SE	179	RAB9A;SE:chrX:13707407-13721933:13722021-13726840:+	-0.720029
Positive_SE	180	RAC1;SE:chr7:6431672-6438293:6438349-6439757:+	0.99317
Positive_SE	181	RAD51AP1;SE:chr12:4653070-4654948:4654998-4655475:+	0.415987
Positive_SE	182	RBM5;SE:chr3:50137484-50137965:50138038-50140516:+	-0.588669
Positive_SE	183	RITA1;SE:chr12:113623826-113623990:113624121-113624488:+	-0.880756
Positive_SE	184	RMND1;SE:chr6:151757689-151766443:151766960-151773151:-	-0.274732
Positive_SE	185	ROGDI;SE:chr16:4850579-4851268:4851322-4851504:-	-0.447055
Positive_SE	186	RPF2;SE:chr6:111306341-111310231:111310268-111312950:+	-0.994246
Positive_SE	187	RPLP1;SE:chr15:69745359-69745986:69746060-69747509:+	-0.985137
Positive_SE	188	RRAGB;SE:chrX:55748718-55753740:55753823-55755727:+	0.890202
Positive_SE	189	RSU1;SE:chr10:16824083-16858972:16859083-16859314:-	-0.430267
Positive_SE	190	S100A4;SE:chr1:153517285-153517946:153517994-153518229:-	0.866862
Positive_SE	191	SAP130;SE:chr2:128712918-128735559:128735663-128744359:-	-0.223861
Positive_SE	192	SCAMP3;SE:chr1:155230450-155231448:155231525-155231877:-	-0.645768
Positive_SE	193	SCAPER;SE:chr15:77067458-77085574:77085732-77087621:-	0.973226
Positive_SE	194	SCARB1;SE:chr12:125263132-125267229:125267357-125270903:-	-0.720965
Positive_SE	195	SCNN1D;SE:chr1:1219470-1220951:1221044-1221306:+	1
Positive_SE	196	SDHA;SE:chr5:224636-225534:225677-225998:+	-0.956913
Positive_SE	197	SERAC1;SE:chr6:158537314-158538759:158538853-158540061:-	-0.787382
Positive_SE	198	SERPINH1;SE:chr11:75273364-75274772:75274815-75277361:+	0.993049
Positive_SE	199	SETD5;SE:chr3:9470693-9471511:9471735-9475529:+	0.243303
Positive_SE	200	SFXN4;SE:chr10:120900831-120901765:120901885-120905748:-	0.558166
Positive_SE	201	SGSM2;SE:chr17:2268635-2270565:2270699-2274556:+	0.416532
Positive_SE	202	SH2D5;SE:chr1:21054096-21054451:21054579-21058674:-	0.233164
Positive_SE	203	SHARPIN;SE:chr8:145153897-145153984:145154108-145154180:-	-0.848106
Positive_SE	204	SLC16A6;SE:chr17:66274468-66279138:66279264-66287227:-	0.666746
Positive_SE	205	SLC17A9;SE:chr20:61584241-61584563:61584624-61588117:+	0.807996
Positive_SE	206	SLC25A12;SE:chr2:172701018-172712344:172712459-172725191:-	-0.988291
Positive_SE	207	SLC37A2;SE:chr11:124955914-124956100:124956156-124958015:+	0.991971
Positive_SE	208	SLC39A6;SE:chr18:33704663-33706182:33706979-33709077:-	-1
Positive_SE	209	SLC46A1;SE:chr17:26727783-26729256:26729339-26731634:-	-0.928295
Positive_SE	210	SLC4A5;SE:chr2:74454257-74454644:74454691-74454937:-	1
Positive_SE	211	SLC9A1;SE:chr1:27436268-27440317:27440777-27480474:-	-0.916931
Positive_SE	212	SMA4;SE:chr5:69438272-69492705:69492797-69493082:-	-1
Positive_SE	213	SMC6;SE:chr2:17927218-17934245:17934331-17934893:-	0.492004
Positive_SE	214	SMPDL3A;SE:chr6:123110603-123116822:123117035-123117969:+	-0.769772
Positive_SE	215	SNRPD2;SE:chr19:46191824-46192491:46192605-46195145:-	0.981325
Positive_SE	216	SPATC1L;SE:chr21:47588572-47602538:47603688-47604270:-	0.998567
Positive_SE	217	SRP14;SE:chr15:40329219-40329510:40329549-40330483:-	0.981293
Positive_SE	218	SRP9;SE:chr1:225971070-225974564:225974687-225976942:+	0.888136
Positive_SE	219	SRSF6;SE:chr20:42087149-42087793:42088060-42088411:+	0.940611
Positive_SE	220	STX2;SE:chr12:131276522-131280540:131280665-131283070:-	0.65557
Positive_SE	221	SUMO2;SE:chr17:73164496-73170847:73170918-73177152:-	-0.995373
Positive_SE	222	SURF1;SE:chr9:136221812-136223124:136223175-136223276:-	-1
Positive_SE	223	SWAP70;SE:chr11:9715833-9735013:9735186-9746205:+	-0.87279
Positive_SE	224	SYF2;SE:chr1:25554726-25555489:25555614-25558595:-	-0.96837
Positive_SE	225	TBC1D23;SE:chr3:100029386-100030677:100030721-100034943:+	-0.706283
Positive_SE	226	TBC1D24;SE:chr16:2547114-2547711:2547728-2548239:+	0.961003
Positive_SE	227	TBC1D31;SE:chr8:124142573-124146354:124146446-124153001:+	-0.221035
Positive_SE	228	TBC1D9B;SE:chr5:179292888-179294445:179294495-179294778:-	0.860542
Positive_SE	229	TBP;SE:chr6:170863551-170865970:170866171-170870879:+	-1
Positive_SE	230	TCERG1;SE:chr5:145843356-145847904:145847966-145849107:+	0.552322
Positive_SE	231	TCF20;SE:chr22:42557364-42564615:42564742-42565853:-	0.758059
Positive_SE	232	TERF1;SE:chr8:73939287-73942571:73942630-73944277:+	0.786904
Positive_SE	233	TFIP11;SE:chr22:26906668-26907085:26907161-26908065:-	0.937828
Positive_SE	234	TGFBR2;SE:chr3:30648469-30664691:30664765-30686239:+	0.644653
Positive_SE	235	TGM5;SE:chr15:43548884-43552250:43552495-43552598:-	1
Positive_SE	236	THOC6;SE:chr16:3077281-3077367:3077501-3077578:+	-0.988802
Positive_SE	237	TIA1;SE:chr2:70454954-70456191:70456223-70456396:-	-0.804037
Positive_SE	238	TIMM17B;SE:chrX:48752384-48752635:48752784-48754042:-	0.857957
Positive_SE	239	TIMM8B;SE:chr11:111956186-111956702:111957034-111957364:-	0.518625
Positive_SE	240	TMEM11;SE:chr17:21102153-21114249:21114540-21117404:-	0.795911
Positive_SE	241	TMEM165;SE:chr4:56262563-56269403:56269505-56277781:+	0.996225
Positive_SE	242	TMEM2;SE:chr9:74347436-74349722:74349910-74354979:-	-0.625574
Positive_SE	243	TMEM206;SE:chr1:212583863-212587240:212587422-212588064:-	0.986692
Positive_SE	244	TMEM30A;SE:chr6:75975054-75977357:75977464-75994118:-	-0.985276
Positive_SE	245	TMOD2;SE:chr15:52073371-52074918:52075025-52090394:+	-0.25
Positive_SE	246	TOPORS;SE:chr9:32544324-32550772:32550966-32552432:-	0.280459
Positive_SE	247	TRA2B;SE:chr3:185643414-185644389:185644522-185655613:-	-0.921135
Positive_SE	248	TRAF6;SE:chr11:36523087-36523269:36523361-36531598:-	1
Positive_SE	249	TRAP1;SE:chr16:3739138-3740828:3740986-3767422:-	-1
Positive_SE	250	TRIM54;SE:chr2:27522284-27522398:27522523-27527827:+	0.735849
Positive_SE	251	TRIM65;SE:chr17:73887428-73887894:73887959-73888092:-	-0.555007
Positive_SE	252	TRPC1;SE:chr3:142455375-142462327:142462428-142467100:+	1
Positive_SE	253	TSPAN9;SE:chr12:3186619-3192819:3192885-3310343:+	-0.703193
Positive_SE	254	TULP4;SE:chr6:158919844-158922710:158925210-158927610:+	-0.23954
Positive_SE	255	UBA3;SE:chr3:69127069-69129263:69129304-69129485:-	-0.471502
Positive_SE	256	UBE2D1;SE:chr10:60121161-60121255:60121286-60123369:+	-0.632966
Positive_SE	257	UBE4B;SE:chr1:10165802-10166255:10166641-10177517:+	0.950209
Positive_SE	258	USP14;SE:chr18:166819-178933:179037-180236:+	-0.902217
Positive_SE	259	VPS37A;SE:chr8:17104878-17123416:17123490-17125767:+	-0.925848
Positive_SE	260	WASF2;SE:chr1:27734840-27736186:27736700-27739066:-	-0.857185
Positive_SE	261	WDR35;SE:chr2:20160375-20162056:20162088-20166485:-	1
Positive_SE	262	WDR7;SE:chr18:54426184-54444013:54444111-54446662:+	1
Positive_SE	263	XPA;SE:chr9:100437869-100444482:100444712-100447205:-	0.977958
Positive_SE	264	XPO6;SE:chr16:28192352-28220308:28220443-28222687:-	0.957188
Positive_SE	265	YJEFN3;SE:chr19:19639800-19640173:19640322-19643441:+	1
Positive_SE	266	ZBTB40;SE:chr1:22778497-22779152:22779439-22816373:+	0.960199
Positive_SE	267	ZBTB43;SE:chr9:129567411-129571072:129571194-129594766:+	-0.701488
Positive_SE	268	ZDHHC13;SE:chr11:19138823-19164525:19164670-19167728:+	-0.676714
Positive_SE	269	ZFP62;SE:chr5:180278493-180278988:180279060-180288219:-	1
Positive_SE	270	ZFYVE9;SE:chr1:52729544-52732327:52732503-52734135:+	-0.887308
Positive_SE	271	ZNF497;SE:chr19:58869015-58869855:58869951-58874043:-	1
Positive_SE	272	ZNF506;SE:chr19:19906469-19916840:19916935-19917751:-	-1
Positive_SE	273	ZNF548;SE:chr19:57901482-57905556:57905591-57908416:+	-1
Positive_SE	274	ZNF76;SE:chr6:35260821-35261528:35261692-35262233:+	-0.547587
Positive_SE	275	ZNF805;SE:chr19:57752289-57755291:57755417-57759973:+	-0.977778
Positive_SE	276	ZNF91;SE:chr19:23545527-23556544:23556639-23557440:-	-0.907692
Positive_SE	277	ZSCAN16-AS1;SE:chr6:28090989-28093401:28093597-28104523:-	0.96547
Set	Num	event_id	Theoretical meanΔPSI
Negative_SE	1	ACO1;SE:chr9:32384733-32386369:32386440-32405483:+	0.864323
Negative_SE	2	ACOT9;SE:chrX:23751334-23752458:23752484-23754036:-	-0.714293
Negative_SE	3	ACTG2;SE:chr2:74128564-74129487:74129615-74135800:+	-0.333333
Negative_SE	4	ADCK1;SE:chr14:78288861-78325419:78325622-78353434:+	0.053461
Negative_SE	5	AFAP1;SE:chr4:7780603-7783103:7783354-7787921:-	0.978581
Negative_SE	6	AGO3;SE:chr1:36411464-36432556:36432676-36437625:+	-1
Negative_SE	7	AKNAD1;SE:chr1:109359799-109363167:109363248-109365992:-	0.568843
Negative_SE	8	ALDH3A2;SE:chr17:19575269-19576464:19576588-19578871:+	0.634818
Negative_SE	9	AMOTL1;SE:chr11:94501726-94528177:94528326-94532556:+	0.0377752
Negative_SE	10	AP3M2;SE:chr8:42010623-42011996:42012054-42012134:+	0.697199
Negative_SE	11	AP5M1;SE:chr14:57736106-57740962:57741607-57746913:+	-0.962123
Negative_SE	12	APBA2;SE:chr15:29385423-29386481:29386516-29390693:+	1
Negative_SE	13	APH1B;SE:chr15:63578827-63579623:63579745-63594544:+	-0.868651
Negative_SE	14	ARFGAP2;SE:chr11:47195391-47196566:47196649-47196733:-	-0.980079
Negative_SE	15	ARL1;SE:chr12:101796724-101799622:101799759-101801420:-	-1
Negative_SE	16	ARMC2;SE:chr6:109175688-109179402:109179474-109190027:+	-0.694362
Negative_SE	17	ARMC6;SE:chr19:19144739-19144940:19145047-19153520:+	0.507107
Negative_SE	18	ASGR1;SE:chr17:7080395-7080529:7080645-7081813:-	-0.333333
Negative_SE	19	ASPM;SE:chr1:197065294-197069561:197074315-197086919:-	-0.379519
Negative_SE	20	ATG10;SE:chr5:81268125-81272012:81272146-81283378:+	0.0789822
Negative_SE	21	ATP5H;SE:chr17:73035366-73036187:73036258-73038276:-	-0.978291
Negative_SE	22	ATXN1;SE:chr6:16753578-16754274:16754322-16761529:-	0.839563
Negative_SE	23	B4GALT4;SE:chr3:118949091-118953992:118954074-118955700:-	0.925376
Negative_SE	24	BAG4;SE:chr8:38034657-38050206:38050313-38065030:+	-0.500867
Negative_SE	25	BCL2A1;SE:chr15:80253516-80259979:80260034-80263042:-	0.0763578
Negative_SE	26	C11orf70;SE:chr11:101929686-101937216:101937382-101946604:+	0.383495
Negative_SE	27	C16orf62;SE:chr16:19659204-19661704:19661781-19663298:+	-1
Negative_SE	28	C1orf116;SE:chr1:207198409-207200839:207201024-207205924:-	0.333333
Negative_SE	29	CARD16;SE:chr11:104912446-104914210:104914272-104915119:-	0.150491
Negative_SE	30	CASC4;SE:chr15:44673174-44695085:44695252-44705534:+	0.199069
Negative_SE	31	CASP3;SE:chr4:185559622-185569619:185569785-185570549:-	-0.00659252
Negative_SE	32	CBWD3;SE:chr9:70863813-70871837:70871896-70873448:+	-0.111018
Negative_SE	33	CBY1;SE:chr22:39052755-39061551:39061690-39064022:+	0.676519
Negative_SE	34	CCL5;SE:chr17:34199468-34202565:34202646-34205532:-	0.712368
Negative_SE	35	CCNT1;SE:chr12:49089612-49089782:49089945-49091921:-	-0.417157
Negative_SE	36	CDC42BPA;SE:chr1:227300123-227300372:227300614-227307505:-	-0.925147
Negative_SE	37	CDC42SE1;SE:chr1:151028469-151029127:151029262-151031955:-	0.951735
Negative_SE	38	CDK5;SE:chr7:150752693-150752840:150752935-150753667:-	-0.14179
Negative_SE	39	CENPE;SE:chr4:104084413-104084636:104084710-104095893:-	0.0312673
Negative_SE	40	CEP152;SE:chr15:49037189-49040640:49040807-49044546:-	-0.574767
Negative_SE	41	CEP78;SE:chr9:80880459-80880775:80880822-80881358:+	0.107855
Negative_SE	42	CEP83;SE:chr12:94806367-94829051:94829103-94853333:-	1
Negative_SE	43	CHCHD4;SE:chr3:14158024-14163417:14163586-14166155:-	0.859023
Negative_SE	44	CHKA;SE:chr11:67842297-67848871:67848924-67864486:-	-0.904031
Negative_SE	45	CHORDC1;SE:chr11:89947343-89948342:89948398-89951303:-	-1
Negative_SE	46	CLGN;SE:chr4:141334241-141347858:141347941-141348691:-	0.953557
Negative_SE	47	CLIP2;SE:chr7:73778645-73787262:73787366-73790217:+	0.841088
Negative_SE	48	CLSPN;SE:chr1:36217107-36219346:36219537-36225943:-	-0.771172
Negative_SE	49	CMTM7;SE:chr3:32483505-32490946:32491044-32493884:+	-0.868263
Negative_SE	50	CNNM3;SE:chr2:97483239-97490795:97490938-97492570:+	-0.875911
Negative_SE	51	COL8A1;SE:chr3:99357508-99394504:99394565-99463741:+	0.246295
Negative_SE	52	COPS4;SE:chr4:83987706-83989591:83989675-83996450:+	-0.995252
Negative_SE	53	CORO1A;SE:chr16:30195046-30195547:30195664-30196530:+	1
Negative_SE	54	CPPED1;SE:chr16:12758972-12798481:12798906-12875042:-	-0.900574
Negative_SE	55	CRAT;SE:chr9:131870356-131871458:131871556-131872762:-	0.612087
Negative_SE	56	CTSS;SE:chr1:150724484-150727477:150727626-150730334:-	-1
Negative_SE	57	CYP26B1;SE:chr2:72362548-72371118:72371342-72374760:-	-0.143233
Negative_SE	58	DAZAP1;SE:chr19:1432689-1433738:1433826-1434736:+	0.895076
Negative_SE	59	DDX56;SE:chr7:44609727-44610357:44610476-44611091:-	-1
Negative_SE	60	DEK;SE:chr6:18258293-18258535:18258636-18264074:-	-0.999024
Negative_SE	61	DENND2C;SE:chr1:115161103-115164516:115164686-115165608:-	-0.685714
Negative_SE	62	DENND4C;SE:chr9:19316837-19324360:19324505-19325937:+	-0.47824
Negative_SE	63	DERA;SE:chr12:16115881-16135242:16135370-16185476:+	-0.945057
Negative_SE	64	DHX33;SE:chr17:5365866-5366849:5367009-5371891:-	0.105262
Negative_SE	65	DHX9;SE:chr1:182823313-182824712:182824848-182825667:+	0.990641
Negative_SE	66	DLGAP5;SE:chr14:55615191-55615312:55615402-55617517:-	0.744629
Negative_SE	67	DLX1;SE:chr2:172950718-172951382:172951581-172952731:+	-0.333333
Negative_SE	68	DNAAF2;SE:chr14:50092766-50094730:50094873-50100005:-	-0.811928
Negative_SE	69	DNAJC21;SE:chr5:34945908-34949648:34949782-34950275:+	0.785431
Negative_SE	70	DPH3;SE:chr3:16302336-16305662:16305736-16306276:-	-0.685693
Negative_SE	71	DROSHA;SE:chr5:31515326-31515561:31515671-31521230:-	0.143663
Negative_SE	72	DSC2;SE:chr18:28648178-28648265:28648310-28648860:-	0.84127
Negative_SE	73	DSTN;SE:chr20:17550856-17572577:17572708-17581383:+	0.955188
Negative_SE	74	DTWD1;SE:chr15:49913319-49915868:49915995-49917310:+	0.852616
Negative_SE	75	DYNC2H1;SE:chr11:103107268-103112256:103112276-103114422:+	1
Negative_SE	76	DYRK3;SE:chr1:206809125-206810220:206810313-206810995:+	0.849775
Negative_SE	77	EFNA1;SE:chr1:155104110-155105979:155106044-155106206:+	-0.884984
Negative_SE	78	EML1;SE:chr14:100331983-100341268:100341324-100344822:+	1
Negative_SE	79	EML4;SE:chr2:42483770-42488261:42488434-42490318:+	-0.992845
Negative_SE	80	EPSTI1;SE:chr13:43462638-43463347:43463378-43469145:-	0.685696
Negative_SE	81	ERGIC3;SE:chr20:34136618-34142143:34142157-34142815:+	0.997098
Negative_SE	82	EXOSC9;SE:chr4:122735202-122737299:122737349-122737524:+	0.00574801
Negative_SE	83	FAM204A;SE:chr10:120095935-120101239:120101439-120101782:-	-0.0474828
Negative_SE	84	FAM210A;SE:chr18:13682104-13687742:13687881-13726328:-	0.757421
Negative_SE	85	FAM21A;SE:chr10:51885939-51886920:51886982-51887343:+	-0.987291
Negative_SE	86	FANCI;SE:chr15:89837228-89838146:89838325-89843031:+	-0.918708
Negative_SE	87	FBXL20;SE:chr17:37439108-37441731:37441826-37453380:-	-0.57377
Negative_SE	88	FBXO16;SE:chr8:28321335-28331289:28331324-28340865:-	-1
Negative_SE	89	FBXO38;SE:chr5:147805264-147806776:147807285-147812987:+	-0.024121
Negative_SE	90	FCHO2;SE:chr5:72302376-72311453:72311551-72313039:+	-0.96951
Negative_SE	91	FEZ2;SE:chr2:36785656-36787928:36788008-36805740:-	0.974859
Negative_SE	92	FHL3;SE:chr1:38464820-38464929:38465104-38471029:-	-1
Negative_SE	93	FMNL3;SE:chr12:50050973-50052225:50052377-50055749:-	-0.173221
Negative_SE	94	FN3KRP;SE:chr17:80674772-80676320:80676447-80676782:+	1
Negative_SE	95	FNTA;SE:chr8:42911689-42914235:42914320-42919244:+	-0.856458
Negative_SE	96	FZD3;SE:chr8:28351860-28357450:28357495-28360187:+	-0.673759
Negative_SE	97	GAB1;SE:chr4:144361535-144378833:144378922-144380538:+	0.273923
Negative_SE	98	GBAS;SE:chr7:56045958-56046043:56046088-56049166:+	-0.794108
Negative_SE	99	GCLC;SE:chr6:53379295-53380907:53381020-53385576:-	-1
Negative_SE	100	GDI2;SE:chr10:5828013-5836848:5836982-5838726:-	-0.844572
Negative_SE	101	GK5;SE:chr3:141901891-141903553:141904635-141904771:-	0.962547
Negative_SE	102	GOLGA4;SE:chr3:37292975-37315027:37315092-37323449:+	0.381752
Negative_SE	103	GOPC;SE:chr6:117896515-117898611:117898634-117900063:-	0.905285
Negative_SE	104	GPHN;SE:chr14:67389655-67390911:67391009-67431908:+	-1
Negative_SE	105	GSK3B;SE:chr3:119582452-119585437:119585475-119595260:-	0.911705
Negative_SE	106	GSTM1;SE:chr1:110232988-110233076:110233186-110235828:+	-0.957895
Negative_SE	107	GXYLT1;SE:chr12:42512973-42523561:42523653-42538228:-	0.457892
Negative_SE	108	HCLS1;SE:chr3:121355336-121355993:121356103-121361774:-	-1
Negative_SE	109	HDAC10;SE:chr22:50687180-50687260:50687319-50687532:-	-0.797972
Negative_SE	110	HMGXB4;SE:chr22:35659867-35659975:35660089-35660641:+	0.372592
Negative_SE	111	HNRNPA1L2;SE:chr13:53201713-53203354:53203494-53206557:+	0.601207
Negative_SE	112	HYAL2;SE:chr3:50357966-50358797:50359204-50360084:-	0.559443
Negative_SE	113	IFI16;SE:chr1:158985777-158986323:158986490-158988019:+	-0.40253
Negative_SE	114	IL17RA;SE:chr22:17586492-17586743:17586844-17588617:+	-0.620068
Negative_SE	115	INO80;SE:chr15:41297885-41308286:41308413-41313098:-	-0.998904
Negative_SE	116	IVD;SE:chr15:40698172-40699837:40699926-40700138:+	-0.963055
Negative_SE	117	KLHDC3;SE:chr6:42985433-42985591:42985706-42985883:+	-1
Negative_SE	118	L3MBTL3;SE:chr6:130370538-130370901:130370975-130372394:+	0.122772
Negative_SE	119	LAMA2;SE:chr6:129794497-129796535:129796546-129799838:+	1
Negative_SE	120	LAMTOR2;SE:chr1:156025216-156027769:156027858-156028106:+	-0.815896
Negative_SE	121	LINC01138;SE:chr1:143719955-143721045:143721165-143744201:-	0.491907
Negative_SE	122	LINC01234;SE:chr12:114184400-114204880:114205013-114211420:-	-0.901788
Negative_SE	123	LOC100506603;SE:chr14:77249119-77250036:77250194-77252428:-	0.201733
Negative_SE	124	LOC257396;SE:chr5:52405978-52408070:52408864-52409689:+	-0.989409
Negative_SE	125	LPAR1;SE:chr9:113734500-113735761:113735838-113800121:-	-0.947727
Negative_SE	126	LRIF1;SE:chr1:111492745-111493910:111495437-111506243:-	0.287202
Negative_SE	127	LRP12;SE:chr8:105521302-105544135:105544191-105601047:-	-0.19719
Negative_SE	128	LRP5;SE:chr11:68154180-68157349:68157520-68170951:+	-0.997908
Negative_SE	129	LRRC15;SE:chr3:194081775-194084085:194084141-194090390:-	0.333333
Negative_SE	130	LUZP1;SE:chr1:23435620-23436078:23436143-23495259:-	0.14564
Negative_SE	131	MALT1;SE:chr18:56377304-56378153:56378185-56381315:+	-0.852627
Negative_SE	132	MANBAL;SE:chr20:35918089-35927166:35927282-35929611:+	-0.0511035
Negative_SE	133	MAOA;SE:chrX:43515662-43517110:43517217-43542761:+	0.947759
Negative_SE	134	MAP3K3;SE:chr17:61710162-61712069:61712161-61723394:+	0.217798
Negative_SE	135	MARK4;SE:chr19:45801212-45801401:45801480-45803069:+	1
Negative_SE	136	MCOLN3;SE:chr1:85499934-85506693:85506860-85510816:-	-1
Negative_SE	137	MED30;SE:chr8:118541048-118542962:118543066-118552122:+	-0.975365
Negative_SE	138	METTL1;SE:chr12:58163461-58163555:58163739-58164877:-	-0.879288
Negative_SE	139	MFN2;SE:chr1:12040541-12042027:12042171-12049222:+	-0.582816
Negative_SE	140	MKI67;SE:chr10:129911866-129913192:129914271-129914755:-	0.866051
Negative_SE	141	MKRN2;SE:chr3:12598675-12610374:12610502-12611570:+	-0.939795
Negative_SE	142	MNAT1;SE:chr14:61278845-61285440:61285565-61346432:+	-0.986667
Negative_SE	143	MON1A;SE:chr3:49948317-49948959:49949444-49950653:-	-0.649901
Negative_SE	144	MRPL45;SE:chr17:36474634-36476502:36476651-36478009:+	-0.893408
Negative_SE	145	MTERF3;SE:chr8:97251913-97252022:97252083-97256147:-	1
Negative_SE	146	MTFP1;SE:chr22:30822832-30823158:30823390-30824449:+	-0.748915
Negative_SE	147	MTHFD2;SE:chr2:74425869-74428509:74428606-74432832:+	0.944931
Negative_SE	148	MUM1;SE:chr19:1358463-1358587:1358699-1360135:+	0.486242
Negative_SE	149	MYBL2;SE:chr20:42302539-42310424:42310495-42311434:+	-0.675039
Negative_SE	150	MYL6;SE:chr12:56554104-56554410:56554454-56555171:+	0.316003
Negative_SE	151	NBAS;SE:chr2:15330527-15358897:15359092-15372546:-	-1
Negative_SE	152	NCKAP1;SE:chr2:183888644-183889706:183889723-183902720:-	0.996603
Negative_SE	153	NDEL1;SE:chr17:8363478-8366638:8366672-8370248:+	0.126648
Negative_SE	154	NDUFAF7;SE:chr2:37459409-37463239:37463319-37464900:+	-0.677642
Negative_SE	155	NDUFV3;SE:chr21:44317157-44323292:44324386-44328974:+	0.302471
Negative_SE	156	NEK4;SE:chr3:52800391-52802354:52802620-52804670:-	-0.580754
Negative_SE	157	NHP2;SE:chr5:177576839-177577889:177577994-177580492:-	-0.958541
Negative_SE	158	NIP7;SE:chr16:69374235-69375083:69375223-69375436:+	-0.877189
Negative_SE	159	NR3C2;SE:chr4:149073764-149075702:149076052-149115897:-	-0.963824
Negative_SE	160	NT5E;SE:chr6:86199317-86200226:86200375-86201695:+	-0.619951
Negative_SE	161	PAK1;SE:chr11:77034405-77036373:77036421-77043775:-	0.743903
Negative_SE	162	PALM;SE:chr19:736078-740352:740483-746285:+	-0.0852713
Negative_SE	163	PDE10A;SE:chr6:165957056-165989900:165990027-166075435:-	0.906709
Negative_SE	164	PDLIM4;SE:chr5:131607159-131607484:131607601-131607718:+	-0.831894
Negative_SE	165	PET100;SE:chr19:7695732-7696118:7696207-7696359:+	0.980862
Negative_SE	166	PGRMC1;SE:chrX:118370654-118374272:118374427-118377114:+	-0.988487
Negative_SE	167	PHEX;SE:chrX:22245728-22263450:22263526-22265968:+	-1
Negative_SE	168	PID1;SE:chr2:230020680-230127399:230127609-230135730:-	0.906568
Negative_SE	169	PIGN;SE:chr18:59828618-59829486:59829562-59830764:-	-0.675084
Negative_SE	170	PIGX;SE:chr3:196455007-196455573:196455626-196457863:+	0.58592
Negative_SE	171	PIK3CB;SE:chr3:138417937-138423285:138423335-138426001:-	-0.945202
Negative_SE	172	PLBD2;SE:chr12:113822070-113822656:113822751-113823017:+	-0.684845
Negative_SE	173	PLXDC2;SE:chr10:20290915-20335798:20335944-20357099:+	-1
Negative_SE	174	POT1-AS1;SE:chr7:124580439-124640736:124641066-124660387:+	1
Negative_SE	175	PPP5C;SE:chr19:46879831-46886668:46886733-46887037:+	-0.991822
Negative_SE	176	PRKCQ-AS1;SE:chr10:6622889-6624100:6624163-6625638:+	-0.0923156
Negative_SE	177	PRPF38B;SE:chr1:109235489-109236212:109236264-109238324:+	1
Negative_SE	178	PSAT1;SE:chr9:80932720-80942967:80943104-80943897:+	-0.873427
Negative_SE	179	PSMD5;SE:chr9:123591486-123593609:123593737-123594110:-	-1
Negative_SE	180	PTK6;SE:chr20:62165668-62166291:62166412-62168438:-	0.0163647
Negative_SE	181	PTP4A3;SE:chr8:142437169-142437850:142437924-142441027:+	-0.361613
Negative_SE	182	PUS3;SE:chr11:125765684-125765802:125766225-125773065:-	-0.932931
Negative_SE	183	PYCARD;SE:chr16:31213162-31213468:31213524-31213738:-	-0.541923
Negative_SE	184	PYGL;SE:chr14:51401903-51404454:51404555-51410879:-	-0.765121
Negative_SE	185	QPCTL;SE:chr19:46196814-46198695:46198976-46201805:+	-0.903726
Negative_SE	186	RAD1;SE:chr5:34911917-34913575:34913683-34914800:-	-0.0509657
Negative_SE	187	RALY-AS1;SE:chr20:32580711-32580866:32580956-32582011:-	-1
Negative_SE	188	RBM15;SE:chr1:110884890-110888161:110888271-110888930:+	-0.334898
Negative_SE	189	REL;SE:chr2:61147244-61147518:61147613-61147709:+	1
Negative_SE	190	RFX2;SE:chr19:6016282-6026174:6026248-6039991:-	-0.487683
Negative_SE	191	RHBDD2;SE:chr7:75508578-75510683:75510804-75511147:+	0.200666
Negative_SE	192	RLIM;SE:chrX:73815835-73832417:73832478-73834257:-	0.488385
Negative_SE	193	RNF13;SE:chr3:149531140-149531712:149531813-149563798:+	0.84991
Negative_SE	194	RPUSD3;SE:chr3:9883766-9883883:9883927-9885149:-	-1
Negative_SE	195	RRBP1;SE:chr20:17641173-17660644:17660720-17662673:-	0.392194
Negative_SE	196	RRNAD1;SE:chr1:156703312-156703801:156704285-156705517:+	-0.141258
Negative_SE	197	SACS;SE:chr13:23942626-23945217:23945304-23949258:-	0.345709
Negative_SE	198	SAR1B;SE:chr5:133959727-133967767:133967885-133968418:-	0.568441
Negative_SE	199	SAT1;SE:chrX:23802000-23802411:23802520-23803445:+	0.413598
Negative_SE	200	SCAND2P;SE:chr15:85175529-85177055:85177612-85180578:+	0.958848
Negative_SE	201	SCYL3;SE:chr1:169824105-169824937:169825098-169828182:-	0.86445
Negative_SE	202	SEC23IP;SE:chr10:121652457-121657939:121658471-121662311:+	-1
Negative_SE	203	SEC24C;SE:chr10:75504195-75506388:75506474-75506563:+	0.734426
Negative_SE	204	SECISBP2L;SE:chr15:49309825-49311615:49311749-49319562:-	-0.966245
Negative_SE	205	SEP15;SE:chr1:87329288-87333736:87333785-87346345:-	-0.819707
Negative_SE	206	SEPN1;SE:chr1:26127651-26128507:26128608-26131633:+	0.850792
Negative_SE	207	SERPINB2;SE:chr18:61555004-61557072:61557329-61558670:+	1
Negative_SE	208	SFSWAP;SE:chr12:132262875-132269618:132269773-132271008:+	0.937083
Negative_SE	209	SIL1;SE:chr5:138463542-138532130:138532217-138533958:-	0.967958
Negative_SE	210	SIVA1;SE:chr14:105219656-105221967:105222161-105222941:+	-0.971459
Negative_SE	211	SKA3;SE:chr13:21729289-21729832:21729950-21732061:-	-0.806371
Negative_SE	212	SLC15A3;SE:chr11:60707110-60708594:60708762-60709507:-	-0.394483
Negative_SE	213	SLC2A6;SE:chr9:136338372-136338537:136338722-136339102:-	-0.735175
Negative_SE	214	SLC35A1;SE:chr6:88216166-88218138:88218314-88218759:+	-1
Negative_SE	215	SLC38A4;SE:chr12:47186966-47197386:47197577-47219686:-	0.684147
Negative_SE	216	SLC7A6;SE:chr16:68300624-68307721:68307807-68308594:+	0.139672
Negative_SE	217	SMAD6;SE:chr15:67008836-67009347:67009478-67073335:+	1
Negative_SE	218	SMARCD1;SE:chr12:50488355-50490633:50490755-50492497:+	-0.899777
Negative_SE	219	SNAP23;SE:chr15:42807552-42820460:42820618-42821873:+	-0.777963
Negative_SE	220	SNRPC;SE:chr6:34725328-34725689:34725731-34730372:+	-0.964813
Negative_SE	221	SNX4;SE:chr3:125217038-125223467:125223588-125238876:-	-0.989816
Negative_SE	222	SOCS4;SE:chr14:55494189-55498581:55498709-55509670:+	0.187353
Negative_SE	223	SPATA7;SE:chr14:88857799-88859737:88859832-88862500:+	0.559921
Negative_SE	224	SPINT2;SE:chr19:38755638-38774267:38774437-38778516:+	-0.952969
Negative_SE	225	SRSF3;SE:chr6:36566760-36567598:36568053-36568929:+	0.951029
Negative_SE	226	SSX1;SE:chrX:48114867-48115486:48115571-48116657:+	0.845308
Negative_SE	227	ST6GALNAC4;SE:chr9:130677120-130678687:130678773-130679105:-	-0.857125
Negative_SE	228	STAG3L4;SE:chr7:66771070-66773564:66773639-66773922:+	0.891354
Negative_SE	229	STX3;SE:chr11:59562955-59564756:59564869-59568328:+	-0.686256
Negative_SE	230	STXBP1;SE:chr9:130444839-130446647:130446772-130453054:+	0.974514
Negative_SE	231	SYNC;SE:chr1:33147461-33149611:33149690-33149859:-	0.0455103
Negative_SE	232	TAF11;SE:chr6:34846497-34847744:34847840-34848066:-	-0.936156
Negative_SE	233	TBC1D5;SE:chr3:17255862-17275177:17275242-17279655:-	-0.926912
Negative_SE	234	TBRG1;SE:chr11:124495799-124496369:124496505-124496800:+	-0.127118
Negative_SE	235	TCEAL8;SE:chrX:102508945-102509533:102509605-102510006:-	-0.715456
Negative_SE	236	TDP1;SE:chr14:90422314-90422922:90423144-90429452:+	0.147241
Negative_SE	237	THSD1;SE:chr13:52952924-52960163:52960321-52971367:-	0.00119218
Negative_SE	238	TMEM126A;SE:chr11:85359133-85361293:85361385-85365107:+	-0.837275
Negative_SE	239	TMEM150A;SE:chr2:85827141-85827468:85827535-85828144:-	-0.345531
Negative_SE	240	TMEM214;SE:chr2:27258153-27258462:27258596-27258838:+	-0.765917
Negative_SE	241	TMEM259;SE:chr19:1010894-1011095:1011194-1011366:-	-0.954415
Negative_SE	242	TMEM39A;SE:chr3:119166019-119170056:119170164-119171294:-	0.960536
Negative_SE	243	TNFRSF14;SE:chr1:2492153-2493112:2493254-2494304:+	-0.953704
Negative_SE	244	TP53INP1;SE:chr8:95942956-95944298:95944335-95952088:-	-0.0691824
Negative_SE	245	TPK1;SE:chr7:144245695-144288516:144288662-144320259:-	-0.298434
Negative_SE	246	TRIM33;SE:chr1:114940482-114940562:114940612-114942079:-	-0.618053
Negative_SE	247	TRIM4;SE:chr7:99507283-99514325:99514402-99516632:-	0.825501
Negative_SE	248	TRNAU1AP;SE:chr1:28887244-28887625:28887772-28887858:+	0.985666
Negative_SE	249	TXN;SE:chr9:113007123-113013100:113013159-113013638:-	-0.99931
Negative_SE	250	UHRF2;SE:chr9:6486925-6492303:6492401-6493826:+	1
Negative_SE	251	UPF3A;SE:chr13:115048418-115051777:115051875-115051994:+	0.0318839
Negative_SE	252	USO1;SE:chr4:76678726-76681747:76681758-76691592:+	0.913426
Negative_SE	253	USP47;SE:chr11:11863771-11901724:11901927-11906014:+	-0.0910204
Negative_SE	254	UTP14A;SE:chrX:129045126-129045742:129045897-129053151:+	-0.95883
Negative_SE	255	VAV2;SE:chr9:136633718-136634539:136634625-136635500:-	1
Negative_SE	256	VCL;SE:chr10:75868914-75871667:75871870-75873942:+	0.953604
Negative_SE	257	VKORC1L1;SE:chr7:65338552-65413658:65413767-65419061:+	-0.744384
Negative_SE	258	VPS41;SE:chr7:38860865-38869854:38869928-38902145:-	-1
Negative_SE	259	VPS53;SE:chr17:559193-565049:565135-600658:-	-0.0360942
Negative_SE	260	WDHD1;SE:chr14:55480314-55493429:55493521-55493746:-	-1
Negative_SE	261	WDR17;SE:chr4:176987230-177017614:177017736-177032726:+	0.866667
Negative_SE	262	XPC;SE:chr3:14208753-14209757:14209880-14211938:-	-1
Negative_SE	263	XYLT2;SE:chr17:48434134-48434418:48434613-48435568:+	-0.892139
Negative_SE	264	YBX3;SE:chr12:10856747-10862507:10862713-10865810:-	-0.170443
Negative_SE	265	YIF1A;SE:chr11:66052437-66052852:66053007-66053172:-	0.074923
Negative_SE	266	YIPF6;SE:chrX:67718965-67731691:67731819-67733169:+	-0.907407
Negative_SE	267	YWHAE;SE:chr17:1268352-1273003:1273035-1303341:-	0.914495
Negative_SE	268	ZDHHC3;SE:chr3:44970928-44974399:44974482-44974610:-	0.480396
Negative_SE	269	ZDHHC7;SE:chr16:85015600-85022369:85022479-85023910:-	0.0642233
Negative_SE	270	ZFYVE21;SE:chr14:104195519-104196130:104196183-104198957:+	0.701
Negative_SE	271	ZNF112;SE:chr19:44844694-44847406:44847454-44860778:-	-0.333333
Negative_SE	272	ZNF271P;SE:chr18:32870355-32870974:32871196-32885940:+	-0.83939
Negative_SE	273	ZNF273;SE:chr7:64363797-64377408:64377496-64377959:+	-0.317434
Negative_SE	274	ZNF507;SE:chr19:32836689-32838151:32838244-32843735:+	-0.525117
Negative_SE	275	ZNF549;SE:chr19:58038974-58042438:58042476-58046512:+	-0.301397
Negative_SE	276	ZNF613;SE:chr19:52430793-52431148:52431247-52432985:+	0.353967
Negative_SE	277	ZNF850;SE:chr19:37241706-37252545:37252640-37253207:-	-1
Set	Num	event_id	Theoretical meanΔPSI
Positive_A5_A3	1	ABCG2;A3:chr4:89016761-89018605:89016751-89018605:-	-1
Positive_A5_A3	2	ADAMTS14;A5:chr10:72490014-72492010:72490005-72492010:+	1
Positive_A5_A3	3	AFF1;A3:chr4:88053560-88055623:88053560-88055626:+	-0.867454
Positive_A5_A3	4	ALDH18A1;A5:chr10:97392806-97393248:97392806-97393254:-	-0.658578
Positive_A5_A3	5	ANAPC4;A5:chr4:25407244-25408451:25407241-25408451:+	0.719354
Positive_A5_A3	6	ANAPC5;A3:chr12:121766300-121768386:121766261-121768386:-	-0.296069
Positive_A5_A3	7	ANKRD26;A3:chr10:27335452-27337730:27335449-27337730:-	-0.259074
Positive_A5_A3	8	AOC2;A5:chr17:41001388-41001618:41001307-41001618:+	-0.70104
Positive_A5_A3	9	AP1M2;A3:chr19:10690540-10691942:10690534-10691942:-	1
Positive_A5_A3	10	AP3B1;A5:chr5:77563419-77590264:77563419-77590276:-	0.975094
Positive_A5_A3	11	ARL6IP6;A5:chr2:153575538-153577047:153574509-153577047:+	-0.458898
Positive_A5_A3	12	ARPC1A;A3:chr7:98931040-98935804:98931040-98935806:+	-1
Positive_A5_A3	13	ARPC3;A3:chr12:110874009-110874362:110874006-110874362:-	-0.97311
Positive_A5_A3	14	ARPC5;A3:chr1:183602298-183604652:183602289-183604652:-	0.998489
Positive_A5_A3	15	ATG101;A5:chr12:52464026-52464138:52463855-52464138:+	-0.778951
Positive_A5_A3	16	ATG4B;A5:chr2:242610840-242611606:242610820-242611606:+	0.935652
Positive_A5_A3	17	ATL3;A5:chr11:63426724-63438762:63426724-63439108:-	-0.97622
Positive_A5_A3	18	ATP5G1;A5:chr17:46970272-46970771:46970202-46970771:+	0.919405
Positive_A5_A3	19	ATP5G2;A5:chr12:54066429-54069837:54066429-54069960:-	-0.999749
Positive_A5_A3	20	ATXN7L3;A3:chr17:42273468-42273764:42273447-42273764:-	0.710081
Positive_A5_A3	21	BCKDHA;A3:chr19:41928275-41928534:41928275-41928537:+	-0.951589
Positive_A5_A3	22	BPTF;A5:chr17:65942441-65943842:65942012-65943842:+	0.255618
Positive_A5_A3	23	BRD7;A3:chr16:50354688-50355893:50354685-50355893:-	0.645757
Positive_A5_A3	24	BRMS1;A3:chr11:66105360-66105714:66105278-66105714:-	-0.892254
Positive_A5_A3	25	BTF3;A5:chr5:72794624-72794959:72794383-72794959:+	0.935767
Positive_A5_A3	26	BUB3;A3:chr10:124922344-124923336:124922344-124924563:+	0.362836
Positive_A5_A3	27	BUD13;A5:chr11:116631668-116633269:116631668-116633671:-	-0.989091
Positive_A5_A3	28	C17orf53;A3:chr17:42230145-42231921:42230145-42231924:+	0.872371
Positive_A5_A3	29	C19orf60;A3:chr19:18699887-18700223:18699887-18700289:+	-0.469394
Positive_A5_A3	30	C1orf122;A5:chr1:38274111-38274203:38273978-38274203:+	0.915423
Positive_A5_A3	31	C1orf131;A3:chr1:231364955-231374603:231364952-231374603:-	-0.213502
Positive_A5_A3	32	C20orf96;A5:chr20:270948-271228:270948-271232:-	0.42526
Positive_A5_A3	33	C22orf23;A5:chr22:38349165-38349455:38349165-38349625:-	-0.544126
Positive_A5_A3	34	C7orf25;A3:chr7:42950520-42951514:42950515-42951514:-	-1
Positive_A5_A3	35	C9orf116;A3:chr9:138387461-138390431:138387415-138390431:-	-0.73986
Positive_A5_A3	36	CAAP1;A5:chr9:26887511-26892257:26887511-26892411:-	0.803114
Positive_A5_A3	37	CAND2;A3:chr3:12861680-12866969:12861680-12867041:+	1
Positive_A5_A3	38	CANX;A5:chr5:179126103-179132680:179126050-179132680:+	-0.862701
Positive_A5_A3	39	CBR1;A3:chr21:37443355-37444113:37443355-37444744:+	0.99691
Positive_A5_A3	40	CCDC53;A3:chr12:102433756-102437883:102433753-102437883:-	-0.740293
Positive_A5_A3	41	CD163L1;A5:chr12:7585332-7585940:7585332-7585970:-	0.902307
Positive_A5_A3	42	CD34;A3:chr1:208061463-208062027:208061268-208062027:-	0.587302
Positive_A5_A3	43	CD3EAP;A5:chr19:45909982-45910352:45909976-45910352:+	0.715674
Positive_A5_A3	44	CD68;A3:chr17:7483044-7483128:7483044-7483209:+	-0.784201
Positive_A5_A3	45	CDKL1;A3:chr14:50799410-50801283:50799150-50801283:-	0.635279
Positive_A5_A3	46	CENPK;A5:chr5:64850773-64857290:64850773-64857324:-	-0.265287
Positive_A5_A3	47	CEP164;A5:chr11:117251430-117252417:117251421-117252417:+	0.438616
Positive_A5_A3	48	CEP44;A5:chr4:175205212-175219117:175205094-175219117:+	0.854554
Positive_A5_A3	49	CERS2;A3:chr1:150941607-150947095:150941567-150947095:-	0.864587
Positive_A5_A3	50	CHMP2A;A5:chr19:59065603-59066232:59065603-59066355:-	0.74266
Positive_A5_A3	51	CLEC16A;A3:chr16:11065087-11066789:11065087-11066795:+	-0.273558
Positive_A5_A3	52	CMTR2;A5:chr16:71322840-71322989:71322840-71323039:-	-0.51983
Positive_A5_A3	53	CNTROB;A5:chr17:7852003-7852403:7851937-7852403:+	0.832228
Positive_A5_A3	54	COG2;A3:chr1:230823889-230824166:230823889-230824169:+	-0.942715
Positive_A5_A3	55	COMMD7;A3:chr20:31315949-31331114:31315946-31331114:-	-0.839463
Positive_A5_A3	56	COPA;A3:chr1:160275388-160275478:160275361-160275478:-	0.914013
Positive_A5_A3	57	COPB2;A5:chr3:139102277-139108311:139102277-139108390:-	0.941813
Positive_A5_A3	58	CPVL;A5:chr7:29160687-29185957:29160687-29186045:-	0.893705
Positive_A5_A3	59	CRBN;A3:chr3:3216953-3221305:3216950-3221305:-	-0.919497
Positive_A5_A3	60	CRK;A5:chr17:1326944-1339914:1326944-1340084:-	0.319667
Positive_A5_A3	61	CRTC3;A3:chr15:91184431-91185164:91184431-91185167:+	-0.368227
Positive_A5_A3	62	CSNK2B;A3:chr6:31636949-31637096:31636949-31637105:+	-0.992942
Positive_A5_A3	63	CSRNP2;A5:chr12:51470430-51477012:51470430-51477122:-	0.60151
Positive_A5_A3	64	CSRP2;A5:chr12:77260041-77272718:77260041-77272743:-	-0.380264
Positive_A5_A3	65	CTC1;A3:chr17:8140837-8141349:8140732-8141349:-	-0.760245
Positive_A5_A3	66	CTNNAL1;A3:chr9:111705151-111705241:111705114-111705241:-	0.934925
Positive_A5_A3	67	CTNS;A5:chr17:3540125-3540401:3540002-3540401:+	-0.921253
Positive_A5_A3	68	CUL7;A5:chr6:43019501-43019851:43019501-43019947:-	0.772849
Positive_A5_A3	69	CXCL1;A3:chr4:74735287-74735363:74735287-74735386:+	0.980765
Positive_A5_A3	70	DAAM2;A3:chr6:39866713-39867853:39866713-39867856:+	-1
Positive_A5_A3	71	DDX17;A5:chr22:38882445-38883878:38882445-38883884:-	0.647076
Positive_A5_A3	72	DDX49;A3:chr19:19030665-19031389:19030665-19031460:+	-0.92384
Positive_A5_A3	73	DDX60L;A3:chr4:169317278-169321977:169317275-169321977:-	0.915356
Positive_A5_A3	74	DENND5A;A5:chr11:9161401-9163487:9161401-9163521:-	-0.866416
Positive_A5_A3	75	DGUOK-AS1;A5:chr2:74185334-74208236:74185334-74208262:-	-0.738682
Positive_A5_A3	76	DHCR7;A5:chr11:71158780-71159336:71158780-71159359:-	-0.8741
Positive_A5_A3	77	DHFRL1;A5:chr3:93780450-93781590:93780450-93781713:-	-0.583793
Positive_A5_A3	78	DHRS2;A5:chr14:24113763-24114036:24113752-24114036:+	1
Positive_A5_A3	79	DHX16;A5:chr6:30639051-30640412:30639051-30640733:-	-0.348079
Positive_A5_A3	80	DNA2;A3:chr10:70190412-70191614:70190297-70191614:-	-1
Positive_A5_A3	81	DOCK1;A3:chr10:128807068-128810496:128807068-128810559:+	0.632849
Positive_A5_A3	82	DSP;A5:chr6:7581802-7582875:7580005-7582875:+	0.453887
Positive_A5_A3	83	E2F3;A3:chr6:20480188-20481437:20480188-20481455:+	0.295604
Positive_A5_A3	84	ECI1;A5:chr16:2293225-2293319:2293225-2293370:-	-0.965295
Positive_A5_A3	85	EIF4B;A5:chr12:53428508-53431193:53428493-53431193:+	0.873896
Positive_A5_A3	86	ELF1;A3:chr13:41524109-41525465:41524037-41525465:-	-0.929231
Positive_A5_A3	87	EME1;A3:chr17:48456256-48456429:48456256-48456468:+	0.95113
Positive_A5_A3	88	ENTPD4;A5:chr8:23297428-23299082:23297428-23299106:-	-0.697238
Positive_A5_A3	89	ERAP2;A5:chr5:96212231-96215268:96211794-96215268:+	0.308047
Positive_A5_A3	90	ESF1;A5:chr20:13763829-13765468:13763829-13765526:-	1
Positive_A5_A3	91	FAM160A2;A5:chr11:6239380-6239788:6239380-6239830:-	0.352984
Positive_A5_A3	92	FAM208A;A3:chr3:56657871-56658507:56657594-56658507:-	-0.436999
Positive_A5_A3	93	FAM3C;A5:chr7:121023064-121036216:121023064-121036256:-	-1
Positive_A5_A3	94	FAM86JP;A5:chr3:125635660-125637707:125635562-125637707:+	-0.506206
Positive_A5_A3	95	FANCL;A5:chr2:58393009-58425714:58393009-58425729:-	0.739385
Positive_A5_A3	96	FBXO21;A3:chr12:117595889-117603290:117595868-117603290:-	0.573919
Positive_A5_A3	97	FBXW8;A5:chr12:117349160-117365828:117348962-117365828:+	0.618596
Positive_A5_A3	98	FECH;A5:chr18:55240597-55247287:55240597-55247305:-	0.901731
Positive_A5_A3	99	FERMT3;A3:chr11:63987261-63987351:63987261-63987363:+	1
Positive_A5_A3	100	FKBP7;A3:chr2:179334512-179341789:179334509-179341789:-	-0.424751
Positive_A5_A3	101	FKRP;A5:chr19:47251974-47258669:47251922-47258669:+	0.507763
Positive_A5_A3	102	FST;A3:chr5:52781057-52781517:52781057-52781781:+	0.497663
Positive_A5_A3	103	G3BP1;A3:chr5:151151597-151166133:151151597-151166164:+	-0.354602
Positive_A5_A3	104	GAREM;A3:chr18:29848731-29850180:29848728-29850180:-	0.298596
Positive_A5_A3	105	GCAT;A3:chr22:38204170-38205956:38204170-38206034:+	0.855067
Positive_A5_A3	106	GEM;A5:chr8:95272740-95274318:95272740-95274433:-	-0.565044
Positive_A5_A3	107	GHDC;A3:chr17:40342377-40342642:40342288-40342642:-	0.812227
Positive_A5_A3	108	GORASP2;A5:chr2:171785913-171804860:171785070-171804860:+	0.790645
Positive_A5_A3	109	GPNMB;A3:chr7:23300392-23306100:23300392-23306136:+	1
Positive_A5_A3	110	GRINA;A5:chr8:145064479-145065368:145064367-145065368:+	0.852608
Positive_A5_A3	111	GRSF1;A5:chr4:71702031-71704945:71702031-71705188:-	0.988004
Positive_A5_A3	112	HAUS7;A3:chrX:152721224-152721723:152721106-152721723:-	-0.94503
Positive_A5_A3	113	HAUS8;A3:chr19:17170902-17173508:17170899-17173508:-	-0.701631
Positive_A5_A3	114	HCN3;A3:chr1:155253926-155254330:155253926-155254463:+	-1
Positive_A5_A3	115	HDAC5;A3:chr17:42188171-42194862:42188168-42194862:-	0.333333
Positive_A5_A3	116	HDGFRP2;A3:chr19:4501329-4501923:4501329-4501926:+	-0.477075
Positive_A5_A3	117	HEATR2;A3:chr7:766952-769300:766952-769362:+	-0.690241
Positive_A5_A3	118	HNRNPH1;A5:chr5:179050165-179050596:179050165-179050637:-	0.378408
Positive_A5_A3	119	HNRNPH3;A5:chr10:70098444-70098897:70098399-70098897:+	-0.613318
Positive_A5_A3	120	HSD17B10;A5:chrX:53458542-53458746:53458542-53458773:-	-0.958628
Positive_A5_A3	121	HSPG2;A3:chr1:22211170-22211260:22211167-22211260:-	0.674797
Positive_A5_A3	122	HYOU1;A5:chr11:118926879-118927731:118926879-118927864:-	0.566357
Positive_A5_A3	123	IDUA;A5:chr4:997417-997800:997413-997800:+	0.333333
Positive_A5_A3	124	IL1R1;A3:chr2:102791190-102791938:102791190-102792031:+	-0.313219
Positive_A5_A3	125	ILF2;A3:chr1:153641052-153642312:153641033-153642312:-	0.998123
Positive_A5_A3	126	IPO4;A3:chr14:24651629-24651998:24651609-24651998:-	0.995648
Positive_A5_A3	127	KCTD21-AS1;A3:chr11:77860139-77884446:77860139-77884866:+	-0.333333
Positive_A5_A3	128	KIAA0922;A3:chr4:154504824-154505987:154504824-154505990:+	-0.484727
Positive_A5_A3	129	KIAA1033;A5:chr12:105527677-105531664:105527674-105531664:+	0.960702
Positive_A5_A3	130	KIAA1549;A3:chr7:138522905-138524878:138522857-138524878:-	-0.604346
Positive_A5_A3	131	KIAA2018;A3:chr3:113380272-113383160:113368697-113383160:-	0.207148
Positive_A5_A3	132	KIF20B;A3:chr10:91484915-91486050:91484915-91486170:+	0.872193
Positive_A5_A3	133	KIN;A3:chr10:7798105-7801853:7796032-7801853:-	0.364323
Positive_A5_A3	134	KLHL4;A3:chrX:86919935-86921475:86919935-86924329:+	0.388378
Positive_A5_A3	135	KMT2A;A5:chr11:118362033-118362459:118362024-118362459:+	0.669502
Positive_A5_A3	136	KREMEN1;A5:chr22:29534821-29536270:29534770-29536270:+	0.88377
Positive_A5_A3	137	KRT80;A3:chr12:52565341-52565442:52565306-52565442:-	0.32062
Positive_A5_A3	138	LDHD;A3:chr16:75148132-75148424:75148063-75148424:-	1
Positive_A5_A3	139	LEMD3;A3:chr12:65564898-65604706:65564898-65604709:+	-1
Positive_A5_A3	140	LINC00652;A3:chr20:18769542-18770218:18769481-18770218:-	-0.428571
Positive_A5_A3	141	LINC00888;A5:chr3:183165735-183169866:183165553-183169866:+	-0.662616
Positive_A5_A3	142	LINC00998;A5:chr7:112758216-112758495:112758216-112758583:-	0.621308
Positive_A5_A3	143	LOC100268168;A3:chr5:172383031-172384157:172382079-172384157:-	0.229347
Positive_A5_A3	144	LOC100294145;A5:chr6:32862803-32868697:32862704-32868697:+	0.804456
Positive_A5_A3	145	LOC100505666;A3:chr1:155018722-155021745:155018631-155021745:-	-0.312347
Positive_A5_A3	146	LOC100506990;A3:chr8:12296020-12298478:12296020-12298509:+	0.854568
Positive_A5_A3	147	LOC101927780;A5:chr14:62023270-62027461:62023270-62031837:-	0.908362
Positive_A5_A3	148	LOC101928710;A3:chr17:76615126-76620274:76613708-76620274:-	1
Positive_A5_A3	149	LOC102724094;A3:chr7:100658571-100660696:100658548-100660696:-	0.860544
Positive_A5_A3	150	LOH12CR1;A5:chr12:12510443-12514140:12510052-12514140:+	-0.799758
Positive_A5_A3	151	LPPR2;A3:chr19:11468415-11470208:11468415-11470283:+	-0.534481
Positive_A5_A3	152	LRBA;A5:chr4:151207186-151223777:151207186-151223780:-	-0.724024
Positive_A5_A3	153	LRRC16A;A3:chr6:25605121-25606289:25605121-25606307:+	-0.728104
Positive_A5_A3	154	LRRC6;A3:chr8:133622507-133623540:133622498-133623540:-	-1
Positive_A5_A3	155	LYN;A5:chr8:56854550-56859007:56854487-56859007:+	-0.546968
Positive_A5_A3	156	LYSMD1;A5:chr1:151134576-151137555:151134576-151138223:-	-0.459238
Positive_A5_A3	157	MAGI3;A3:chr1:114223958-114224834:114223958-114225519:+	0.873862
Positive_A5_A3	158	MAN1C1;A3:chr1:26109191-26110154:26109191-26110335:+	0.333333
Positive_A5_A3	159	MAP4K5;A5:chr14:50998876-50999118:50998876-50999166:-	0.725139
Positive_A5_A3	160	MBD3;A5:chr19:1585213-1592521:1585213-1592617:-	0.820699
Positive_A5_A3	161	MCM10;A3:chr10:13214480-13214625:13214480-13214628:+	0.603679
Positive_A5_A3	162	MCM2;A3:chr3:127323626-127323720:127323626-127323739:+	1
Positive_A5_A3	163	MECR;A3:chr1:29543324-29557243:29543197-29557243:-	0.566028
Positive_A5_A3	164	MED18;A5:chr1:28655691-28657108:28655635-28657108:+	-0.901235
Positive_A5_A3	165	MGAT4A;A3:chr2:99242055-99242186:99237968-99242186:-	-0.803419
Positive_A5_A3	166	MKNK2;A3:chr19:2039855-2040133:2037828-2040133:-	0.559812
Positive_A5_A3	167	MLKL;A5:chr16:74708998-74709222:74708998-74709253:-	0.954732
Positive_A5_A3	168	MMP24-AS1;A5:chr20:33865735-33865812:33865735-33865849:-	0.273458
Positive_A5_A3	169	MRPL21;A5:chr11:68665480-68668003:68665480-68668016:-	0.864673
Positive_A5_A3	170	MRPS14;A5:chr1:174987712-174992408:174987712-174992500:-	0.968479
Positive_A5_A3	171	MTA1;A3:chr14:105930484-105930753:105930484-105930800:+	-0.884569
Positive_A5_A3	172	MTFR2;A5:chr6:136570291-136571114:136570291-136571402:-	0.50376
Positive_A5_A3	173	MTIF2;A5:chr2:55495875-55495953:55495875-55496305:-	0.916951
Positive_A5_A3	174	MTMR11;A3:chr1:149907598-149908047:149907513-149908047:-	-0.95812
Positive_A5_A3	175	MYL6B;A3:chr12:56546415-56547593:56546415-56547657:+	0.932522
Positive_A5_A3	176	MYO9B;A5:chr19:17322595-17322704:17322583-17322704:+	0.307031
Positive_A5_A3	177	MYRF;A3:chr11:61549296-61550970:61549296-61550985:+	0.283511
Positive_A5_A3	178	NARS2;A5:chr11:78282489-78285393:78282489-78285874:-	-0.712218
Positive_A5_A3	179	NDFIP2;A3:chr13:80113910-80117693:80113910-80117753:+	-1
Positive_A5_A3	180	NDUFB11;A5:chrX:47001839-47001983:47001839-47002013:-	0.362719
Positive_A5_A3	181	NFRKB;A3:chr11:129754777-129755330:129754741-129755330:-	0.625263
Positive_A5_A3	182	NSMCE4A;A3:chr10:123718925-123719016:123718922-123719016:-	-1
Positive_A5_A3	183	NUB1;A5:chr7:151071329-151072934:151071287-151072934:+	0.832372
Positive_A5_A3	184	NUDT12;A5:chr5:102895169-102895744:102895169-102895798:-	-0.870704
Positive_A5_A3	185	NUDT16L1;A5:chr16:4744309-4744959:4744239-4744959:+	0.938546
Positive_A5_A3	186	NUF2;A5:chr1:163292002-163295822:163291856-163295822:+	-0.31034
Positive_A5_A3	187	NUPR1;A3:chr16:28549530-28550117:28549476-28550117:-	1
Positive_A5_A3	188	OAZ1;A3:chr19:2269743-2271384:2269743-2271390:+	-0.97408
Positive_A5_A3	189	OAZ2;A3:chr15:64983790-64995228:64983787-64995228:-	-0.919481
Positive_A5_A3	190	OGT;A3:chrX:70753186-70756028:70753186-70756058:+	-0.890214
Positive_A5_A3	191	P2RX6;A5:chr22:21369627-21370231:21369549-21370231:+	-0.29375
Positive_A5_A3	192	PARD6A;A3:chr16:67695580-67695796:67695580-67695799:+	0.683296
Positive_A5_A3	193	PARK7;A5:chr1:8021853-8022823:8021795-8022823:+	0.366556
Positive_A5_A3	194	PBK;A3:chr8:27668684-27678082:27668651-27678082:-	0.777453
Positive_A5_A3	195	PCBP3;A3:chr21:47337543-47349831:47337543-47349834:+	-0.567646
Positive_A5_A3	196	PCED1A;A3:chr20:2819728-2819838:2819575-2819838:-	-0.312654
Positive_A5_A3	197	PCMTD2;A3:chr20:62896782-62899240:62896782-62899321:+	-0.815579
Positive_A5_A3	198	PCSK9;A5:chr1:55523882-55524172:55523830-55524172:+	-0.868694
Positive_A5_A3	199	PEX10;A3:chr1:2338394-2339891:2338334-2339891:-	0.965631
Positive_A5_A3	200	PFN2;A3:chr3:149684373-149686145:149684051-149686145:-	0.577542
Positive_A5_A3	201	PHACTR1;A5:chr6:12717975-12718931:12717785-12718931:+	0.970027
Positive_A5_A3	202	PHF10;A3:chr6:170118002-170118884:170117996-170118884:-	-0.54131
Positive_A5_A3	203	PHF21A;A3:chr11:45991455-45992667:45991452-45992667:-	0.251197
Positive_A5_A3	204	PHOSPHO1;A3:chr17:47302493-47304009:47302366-47304009:-	0.333333
Positive_A5_A3	205	PIGV;A5:chr1:27115310-27117250:27114759-27117250:+	0.820931
Positive_A5_A3	206	PLRG1;A5:chr4:155467365-155468163:155467365-155468190:-	-0.945425
Positive_A5_A3	207	POGLUT1;A3:chr3:119196295-119198755:119196295-119198898:+	0.931739
Positive_A5_A3	208	PPME1;A3:chr11:73950301-73957079:73950301-73957121:+	0.930107
Positive_A5_A3	209	PPP1R10;A3:chr6:30572512-30572771:30572451-30572771:-	-0.996097
Positive_A5_A3	210	PPP1R3F;A3:chrX:49137924-49138444:49137924-49138447:+	-0.829921
Positive_A5_A3	211	PRELID1;A3:chr5:176733177-176733423:176733177-176733456:+	-0.991429
Positive_A5_A3	212	PRG2;A5:chr11:57156181-57156483:57156181-57156516:-	-1
Positive_A5_A3	213	PRPF4;A3:chr9:116038050-116038825:116038050-116038828:+	0.684815
Positive_A5_A3	214	PRPF40B;A3:chr12:50031607-50035691:50031607-50035712:+	-0.832612
Positive_A5_A3	215	PRPS2;A5:chrX:12817518-12827353:12817509-12827353:+	0.534146
Positive_A5_A3	216	PSENEN;A3:chr19:36236601-36236736:36236601-36236774:+	-0.902186
Positive_A5_A3	217	PSMB6;A3:chr17:4701448-4701555:4701448-4701575:+	0.997517
Positive_A5_A3	218	PSMD10;A5:chrX:107328357-107330916:107328357-107330995:-	-0.701432
Positive_A5_A3	219	PWWP2B;A5:chr10:134219793-134230565:134219490-134230565:+	-0.273063
Positive_A5_A3	220	RAB5A;A3:chr3:19992553-20017093:19992553-20017135:+	-0.993066
Positive_A5_A3	221	REPS2;A3:chrX:17040394-17043182:17040394-17043185:+	0.922705
Positive_A5_A3	222	REV1;A3:chr2:100046410-100050794:100046407-100050794:-	-0.254118
Positive_A5_A3	223	RFC4;A5:chr3:186522513-186524079:186522513-186524214:-	-0.560338
Positive_A5_A3	224	RFX5;A5:chr1:151318809-151318958:151318809-151318965:-	0.603292
Positive_A5_A3	225	RPL11;A3:chr1:24018319-24019099:24018319-24019102:+	-0.751149
Positive_A5_A3	226	RPL14;A5:chr3:40498965-40499381:40498854-40499381:+	0.967386
Positive_A5_A3	227	RPL38;A5:chr17:72199884-72200057:72199849-72200057:+	-0.3872
Positive_A5_A3	228	RPL6;A5:chr12:112846460-112847215:112846460-112847391:-	0.820237
Positive_A5_A3	229	RPLP0;A3:chr12:120638694-120638886:120638634-120638886:-	0.824682
Positive_A5_A3	230	RPS15A;A5:chr16:18800440-18801566:18800440-18801632:-	0.796497
Positive_A5_A3	231	RPUSD2;A5:chr15:40862142-40863803:40861959-40863803:+	-1
Positive_A5_A3	232	RRAD;A3:chr16:66959106-66959312:66959097-66959312:-	0.333333
Positive_A5_A3	233	RRAGC;A3:chr1:39322754-39325082:39322652-39325082:-	-0.992373
Positive_A5_A3	234	SAMD8;A5:chr10:76871536-76910272:76871480-76910272:+	0.900122
Positive_A5_A3	235	SCARF2;A3:chr22:20783642-20783823:20783627-20783823:-	0.686275
Positive_A5_A3	236	SCG5;A3:chr15:32972116-32976758:32972116-32976761:+	-0.858549
Positive_A5_A3	237	SCYL1;A3:chr11:65304221-65304457:65304221-65304508:+	-0.343901
Positive_A5_A3	238	SDF4;A3:chr1:1153184-1153838:1153068-1153838:-	0.919789
Positive_A5_A3	239	SEC16A;A3:chr9:139341467-139341679:139341401-139341679:-	0.504852
Positive_A5_A3	240	SEC61G;A5:chr7:54825287-54826851:54825287-54826855:-	-0.811127
Positive_A5_A3	241	SEH1L;A3:chr18:12984189-12985239:12984189-12986861:+	-0.338826
Positive_A5_A3	242	SERPINI1;A5:chr3:167453923-167506899:167453611-167506899:+	1
Positive_A5_A3	243	SH3BP5;A3:chr3:15345806-15372011:15345738-15372011:-	1
Positive_A5_A3	244	SHPRH;A3:chr6:146207923-146209156:146207576-146209156:-	-1
Positive_A5_A3	245	SIRT3;A5:chr11:233534-236048:233534-236194:-	-0.363007
Positive_A5_A3	246	SKA1;A5:chr18:47901609-47902190:47901564-47902190:+	0.426824
Positive_A5_A3	247	SLC16A1;A5:chr1:113471974-113497898:113471974-113498657:-	0.968992
Positive_A5_A3	248	SLC25A36;A3:chr3:140692847-140695102:140692847-140695105:+	-1
Positive_A5_A3	249	SLC35B1;A3:chr17:47783696-47784327:47783671-47784327:-	-0.479178
Positive_A5_A3	250	SLC36A4;A5:chr11:92914952-92915972:92914952-92916001:-	-0.925815
Positive_A5_A3	251	SMPD1;A3:chr11:6412146-6412614:6412146-6412617:+	-1
Positive_A5_A3	252	SNRNP70;A3:chr19:49610969-49611052:49610969-49611079:+	-0.492301
Positive_A5_A3	253	SNX2;A5:chr5:122111457-122130961:122110906-122130961:+	0.996081
Positive_A5_A3	254	SORD;A3:chr15:45335619-45353180:45335619-45353265:+	1
Positive_A5_A3	255	SORT1;A3:chr1:109888503-109890105:109888500-109890105:-	-0.481133
Positive_A5_A3	256	SPATA5L1;A5:chr15:45708007-45709467:45707977-45709467:+	0.913381
Positive_A5_A3	257	SPRED3;A5:chr19:38881119-38882586:38881026-38882586:+	-0.46872
Positive_A5_A3	258	SRPK1;A3:chr6:35858818-35888245:35858790-35888245:-	0.923501
Positive_A5_A3	259	STAP2;A3:chr19:4324664-4325213:4324526-4325213:-	0.727235
Positive_A5_A3	260	STK16;A5:chr2:220110518-220110618:220110244-220110618:+	0.912238
Positive_A5_A3	261	STK36;A3:chr2:219559358-219561250:219559358-219561313:+	-0.397133
Positive_A5_A3	262	STRN4;A3:chr19:47230824-47231151:47230803-47231151:-	0.589969
Positive_A5_A3	263	STUB1;A3:chr16:730684-731063:730684-731152:+	0.995569
Positive_A5_A3	264	SUMO3;A5:chr21:46229033-46233777:46229033-46233891:-	0.993984
Positive_A5_A3	265	SUPT4H1;A5:chr17:56428869-56429426:56428869-56429428:-	0.682705
Positive_A5_A3	266	SYAP1;A3:chrX:16738022-16753350:16738022-16753388:+	-0.955379
Positive_A5_A3	267	SYDE1;A3:chr19:15218332-15219867:15218332-15220068:+	-0.721948
Positive_A5_A3	268	SYT15;A3:chr10:46962112-46963840:46960018-46963840:-	-0.785625
Positive_A5_A3	269	SYTL1;A3:chr1:27674503-27675571:27674503-27675607:+	1
Positive_A5_A3	270	TAF12;A5:chr1:28948677-28969167:28948677-28969504:-	0.920256
Positive_A5_A3	271	TAGLN;A5:chr11:117070545-117073718:117070148-117073718:+	0.979487
Positive_A5_A3	272	TBC1D10A;A3:chr22:30700640-30722662:30700619-30722662:-	1
Positive_A5_A3	273	TBC1D2B;A3:chr15:78290697-78293961:78290645-78293961:-	-0.891332
Positive_A5_A3	274	TBCEL;A5:chr11:120895000-120916383:120894863-120916383:+	0.267061
Positive_A5_A3	275	TCF19;A3:chr6:31126499-31126674:31126499-31126920:+	-0.427414
Positive_A5_A3	276	TFDP1;A5:chr13:114292211-114294435:114292199-114294435:+	-0.80208
Positive_A5_A3	277	TIGD6;A5:chr5:149375992-149379491:149375992-149380037:-	-0.542594
Positive_A5_A3	278	TMEM107;A3:chr17:8079193-8079277:8079175-8079277:-	0.922593
Positive_A5_A3	279	TMEM219;A3:chr16:29973453-29974428:29973453-29974431:+	0.216036
Positive_A5_A3	280	TMEM251;A5:chr14:93651830-93652605:93651377-93652605:+	0.559641
Positive_A5_A3	281	TMEM55B;A5:chr14:20929004-20929322:20929004-20929343:-	-0.267374
Positive_A5_A3	282	TNRC6C;A5:chr17:76047538-76060803:76047529-76060803:+	0.236559
Positive_A5_A3	283	TOR1AIP1;A3:chr1:179853904-179858445:179853904-179858448:+	-0.208741
Positive_A5_A3	284	TRIM24;A5:chr7:138239711-138252226:138239609-138252226:+	-0.307367
Positive_A5_A3	285	TRIM26;A3:chr6:30167041-30168812:30166930-30168812:-	0.426441
Positive_A5_A3	286	TRIM32;A3:chr9:119449660-119459941:119449660-119459944:+	0.273005
Positive_A5_A3	287	TRIM45;A5:chr1:117659367-117660656:117659367-117660710:-	-0.612802
Positive_A5_A3	288	TRPC4AP;A3:chr20:33609159-33622926:33609135-33622926:-	-0.463866
Positive_A5_A3	289	TRPM2;A3:chr21:45821780-45825022:45821780-45825025:+	0.889036
Positive_A5_A3	290	TRPM7;A3:chr15:50875356-50878589:50875353-50878589:-	-0.376674
Positive_A5_A3	291	TTC13;A3:chr1:231052048-231056256:231052045-231056256:-	-0.22256
Positive_A5_A3	292	U2AF2;A5:chr19:56180547-56180810:56180535-56180810:+	0.639624
Positive_A5_A3	293	UBA52;A5:chr19:18682719-18684103:18682697-18684103:+	0.408967
Positive_A5_A3	294	UBAC2-AS1;A5:chr13:99850056-99852620:99850056-99852892:-	-0.555245
Positive_A5_A3	295	UBR5;A3:chr8:103277506-103279175:103277503-103279175:-	-0.777596
Positive_A5_A3	296	UFD1L;A5:chr22:19438267-19442272:19438267-19442325:-	-0.989317
Positive_A5_A3	297	UFSP2;A5:chr4:186339661-186339741:186339661-186339766:-	-0.978948
Positive_A5_A3	298	UGGT1;A5:chr2:128849170-128855003:128848989-128855003:+	0.667219
Positive_A5_A3	299	USP9X;A5:chrX:41089080-41089754:41089032-41089754:+	0.853599
Positive_A5_A3	300	VPRBP;A5:chr3:51497243-51500819:51497243-51500822:-	-0.875863
Positive_A5_A3	301	WDR45;A3:chrX:48934412-48935302:48934409-48935302:-	0.876877
Positive_A5_A3	302	WDR62;A3:chr19:36593053-36593639:36593053-36593654:+	-0.430741
Positive_A5_A3	303	WDR76;A3:chr15:44119290-44120163:44119290-44120273:+	-0.984543
Positive_A5_A3	304	WFS1;A3:chr4:6271741-6279178:6271741-6279182:+	-0.45492
Positive_A5_A3	305	WNK3;A5:chrX:54264905-54265301:54264905-54265442:-	0.822222
Positive_A5_A3	306	ZBED5;A3:chr11:10876665-10877691:10876633-10877691:-	0.658149
Positive_A5_A3	307	ZBTB37;A3:chr1:173838258-173839335:173838258-173839338:+	-0.444064
Positive_A5_A3	308	ZFP41;A5:chr8:144329919-144331860:144329312-144331860:+	0.475361
Positive_A5_A3	309	ZMAT3;A3:chr3:178743016-178745211:178743013-178745211:-	0.266214
Positive_A5_A3	310	ZNF101;A5:chr19:19788799-19789535:19788795-19789535:+	-0.771139
Positive_A5_A3	311	ZNF41;A5:chrX:47327159-47341858:47327159-47341985:-	0.765775
Positive_A5_A3	312	ZNF417;A3:chr19:58423557-58427747:58423554-58427747:-	-0.303704
Positive_A5_A3	313	ZNF444;A3:chr19:56669971-56670993:56669971-56670996:+	-0.61558
Positive_A5_A3	314	ZNF546;A5:chr19:40504317-40512003:40504239-40512003:+	0.550725
Positive_A5_A3	315	ZNF555;A3:chr19:2851649-2852378:2851649-2852381:+	-0.829268
Positive_A5_A3	316	ZNF669;A5:chr1:247265415-247267241:247265415-247267499:-	0.872157
Positive_A5_A3	317	ZNF829;A5:chr19:37406153-37406698:37406153-37406913:-	-0.333333
Positive_A5_A3	318	ZNF837;A5:chr19:58880728-58881084:58880728-58881186:-	-0.715931
Set	Num	event_id	Theoretical meanΔPSI
Negative_A5_A3	1	AAMP;A3:chr2:219134260-219134689:219134257-219134689:-	0.809473
Negative_A5_A3	2	AAR2;A5:chr20:34824704-34827743:34824425-34827743:+	0.920375
Negative_A5_A3	3	ABCE1;A3:chr4:146019571-146025538:146019571-146025541:+	-0.808302
Negative_A5_A3	4	ACAD9;A5:chr3:128598860-128603496:128598684-128603496:+	0.97082
Negative_A5_A3	5	ACCS;A5:chr11:44088251-44089178:44087872-44089178:+	0.0843403
Negative_A5_A3	6	ACOT2;A5:chr14:74036587-74040092:74036100-74040092:+	-0.740489
Negative_A5_A3	7	ADAT1;A3:chr16:75652596-75654164:75652538-75654164:-	1
Negative_A5_A3	8	AIFM2;A3:chr10:71883856-71892490:71883853-71892490:-	0.591561
Negative_A5_A3	9	AKAP9;A5:chr7:91699520-91700219:91699496-91700219:+	0.511111
Negative_A5_A3	10	AKTIP;A5:chr16:53534241-53537030:53534241-53537059:-	0.895464
Negative_A5_A3	11	ALKBH8;A5:chr11:107431625-107436327:107431625-107436356:-	-0.679092
Negative_A5_A3	12	ANGPT1;A5:chr8:108315595-108334124:108315595-108334127:-	-0.833333
Negative_A5_A3	13	ANO7;A3:chr2:242130666-242135118:242130666-242135121:+	-1
Negative_A5_A3	14	AP2A2;A3:chr11:984753-985432:984753-985435:+	0.612329
Negative_A5_A3	15	APLP1;A3:chr19:36368727-36368984:36368727-36368987:+	0.84525
Negative_A5_A3	16	APOO;A3:chrX:23851729-23858430:23851627-23858430:-	-0.338952
Negative_A5_A3	17	APRT;A3:chr16:88876248-88876478:88876114-88876478:-	-0.0856113
Negative_A5_A3	18	ARHGAP26;A5:chr5:142587038-142593562:142586873-142593562:+	0.125516
Negative_A5_A3	19	ARHGAP33;A3:chr19:36276385-36277315:36276385-36277798:+	-0.136323
Negative_A5_A3	20	ARHGAP5;A3:chr14:32563592-32586346:32563592-32586349:+	-0.444058
Negative_A5_A3	21	ARID1A;A3:chr1:27100389-27100820:27100389-27101471:+	-0.619315
Negative_A5_A3	22	ASB16-AS1;A3:chr17:42255184-42258991:42254010-42258991:-	-0.486024
Negative_A5_A3	23	ASCC2;A3:chr22:30218453-30221076:30218384-30221076:-	-0.827622
Negative_A5_A3	24	ASRGL1;A3:chr11:62105046-62105362:62105046-62105439:+	0.679441
Negative_A5_A3	25	ATF6B;A5:chr6:32095527-32095894:32095527-32095903:-	-0.623184
Negative_A5_A3	26	ATG4C;A5:chr1:63249944-63269390:63249896-63269390:+	0.166716
Negative_A5_A3	27	BANF1;A5:chr11:65770041-65770706:65769984-65770706:+	-0.681544
Negative_A5_A3	28	BCL2L1;A5:chr20:30253889-30309458:30253889-30309647:-	-0.903959
Negative_A5_A3	29	BCL7A;A5:chr12:122492895-122496998:122492832-122496998:+	0.694739
Negative_A5_A3	30	BEND7;A5:chr10:13538888-13541739:13538888-13541778:-	-0.654435
Negative_A5_A3	31	BRPF1;A5:chr3:9783855-9784628:9783837-9784628:+	-0.15213
Negative_A5_A3	32	C11orf68;A3:chr11:65685689-65686381:65685686-65686381:-	0.555387
Negative_A5_A3	33	C17orf58;A5:chr17:65988219-65989017:65988219-65989160:-	0.0335186
Negative_A5_A3	34	C17orf70;A5:chr17:79518229-79518758:79518229-79518954:-	0.177566
Negative_A5_A3	35	C1QTNF9B-AS1;A5:chr13:24465670-24465752:24465589-24465752:+	-0.886792
Negative_A5_A3	36	C1S;A3:chr12:7168181-7169056:7168181-7169143:+	0.0405146
Negative_A5_A3	37	C2CD2L;A3:chr11:118984422-118984562:118984422-118984565:+	0.701792
Negative_A5_A3	38	C4orf48;A5:chr4:2043902-2044054:2043795-2044054:+	0.745618
Negative_A5_A3	39	CAP1;A5:chr1:40506473-40525009:40506455-40525009:+	-0.101785
Negative_A5_A3	40	CBFB;A5:chr16:67116242-67132613:67116211-67132613:+	0.0594423
Negative_A5_A3	41	CCDC115;A5:chr2:131099517-131099588:131099517-131099707:-	-0.776211
Negative_A5_A3	42	CCDC68;A3:chr18:52610034-52612619:52610030-52612619:-	-0.630916
Negative_A5_A3	43	CCDC80;A5:chr3:112358763-112359174:112358763-112359771:-	-0.82471
Negative_A5_A3	44	CCL20;A3:chr2:228678703-228680170:228678703-228680173:+	0.0901285
Negative_A5_A3	45	CCNC;A5:chr6:100010824-100016372:100010824-100016594:-	-0.825342
Negative_A5_A3	46	CCNH;A5:chr5:86707163-86708252:86707163-86708495:-	0.958308
Negative_A5_A3	47	CDC37L1-AS1;A5:chr9:4676749-4679309:4676749-4679387:-	1
Negative_A5_A3	48	CDK12;A3:chr17:37682569-37686857:37682569-37686884:+	-0.0206919
Negative_A5_A3	49	CDK13;A3:chr7:40127930-40132384:40127930-40132564:+	0.824962
Negative_A5_A3	50	CDON;A5:chr11:125831000-125831550:125831000-125831619:-	1
Negative_A5_A3	51	CEP170B;A3:chr14:105354315-105355852:105354315-105355957:+	-0.141575
Negative_A5_A3	52	CEP55;A5:chr10:95256680-95259797:95256538-95259797:+	0.254939
Negative_A5_A3	53	CFAP69;A5:chr7:89897698-89900840:89897644-89900840:+	1
Negative_A5_A3	54	CFAP97;A5:chr4:186112366-186124939:186112366-186125052:-	0.940086
Negative_A5_A3	55	CHST4;A5:chr16:71560398-71570563:71560215-71570563:+	-0.871651
Negative_A5_A3	56	CLASP2;A3:chr3:33673866-33686249:33673863-33686249:-	-0.609132
Negative_A5_A3	57	CLP1;A5:chr11:57427554-57428237:57427362-57428237:+	-0.890339
Negative_A5_A3	58	CLTC;A5:chr17:57721856-57724759:57721844-57724759:+	0.991517
Negative_A5_A3	59	CNOT6L;A5:chr4:78697546-78740387:78697546-78740458:-	0.360652
Negative_A5_A3	60	CNST;A5:chr1:246730091-246754814:246729965-246754814:+	0.976761
Negative_A5_A3	61	COPS2;A3:chr15:49429655-49431725:49429634-49431725:-	0.377815
Negative_A5_A3	62	COX15;A3:chr10:101474475-101476105:101473236-101476105:-	-0.787561
Negative_A5_A3	63	COX7A2;A5:chr6:75950101-75950839:75950101-75950892:-	0.957996
Negative_A5_A3	64	CPEB3;A5:chr10:93940776-93952234:93940776-93952303:-	-0.149989
Negative_A5_A3	65	CPN2;A3:chr3:194063434-194071971:194063431-194071971:-	1
Negative_A5_A3	66	CPSF4;A3:chr7:99050063-99051589:99050063-99051664:+	0.178198
Negative_A5_A3	67	CTF1;A3:chr16:30907989-30910736:30907989-30910739:+	-0.768916
Negative_A5_A3	68	CXXC1;A5:chr18:47810932-47811090:47810932-47811102:-	0.902969
Negative_A5_A3	69	DCTD;A5:chr4:183836728-183838441:183836728-183838464:-	0.0627729
Negative_A5_A3	70	DCXR;A3:chr17:79995423-79995507:79995417-79995507:-	-0.953875
Negative_A5_A3	71	DERL1;A3:chr8:124031545-124033687:124031485-124033687:-	-0.91492
Negative_A5_A3	72	DHX36;A3:chr3:154013128-154017627:154013086-154017627:-	-0.978694
Negative_A5_A3	73	DLG4;A3:chr17:7107386-7107518:7107377-7107518:-	0.85245
Negative_A5_A3	74	DNLZ;A3:chr9:139257584-139257939:139257580-139257939:-	0.944626
Negative_A5_A3	75	DOHH;A5:chr19:3496884-3500531:3496884-3500559:-	0.330869
Negative_A5_A3	76	DOPEY1;A3:chr6:83828706-83829467:83828706-83829494:+	-0.46442
Negative_A5_A3	77	EDN1;A3:chr6:12290926-12292574:12290926-12292577:+	-0.869685
Negative_A5_A3	78	EIF2AK1;A3:chr7:6082624-6084193:6082621-6084193:-	-0.771991
Negative_A5_A3	79	EIF3B;A3:chr7:2419146-2419839:2419146-2419914:+	0.0300262
Negative_A5_A3	80	ELF3;A5:chr1:201979948-201980257:201979834-201980257:+	1
Negative_A5_A3	81	EMC6;A5:chr17:3572306-3572392:3572193-3572392:+	0.649076
Negative_A5_A3	82	EPOR;A5:chr19:11492781-11493523:11492781-11493773:-	0.780006
Negative_A5_A3	83	ESYT1;A3:chr12:56527657-56527864:56527657-56527894:+	0.937952
Negative_A5_A3	84	F2RL2;A5:chr5:75914467-75918992:75914467-75919122:-	-0.606215
Negative_A5_A3	85	FAM58A;A3:chrX:152853912-152857964:152853852-152857964:-	-0.268498
Negative_A5_A3	86	FAM63B;A3:chr15:59144164-59146681:59144164-59146684:+	-0.571048
Negative_A5_A3	87	FAM73A;A3:chr1:78332076-78338686:78332076-78338689:+	0.435624
Negative_A5_A3	88	FBXL19;A5:chr16:30939951-30941394:30939949-30941394:+	0.113088
Negative_A5_A3	89	FBXO43;A5:chr8:101154396-101157235:101154396-101157279:-	0.529944
Negative_A5_A3	90	FHIT;A3:chr3:59735305-59737947:59735294-59737947:-	0.193597
Negative_A5_A3	91	FIBP;A5:chr11:65652657-65652980:65652657-65653001:-	0.813987
Negative_A5_A3	92	FLVCR1-AS1;A3:chr1:213030514-213031108:213030260-213031108:-	0.614144
Negative_A5_A3	93	FOXRED2;A5:chr22:36902470-36902959:36902470-36903056:-	0.552734
Negative_A5_A3	94	FUT11;A3:chr10:75533573-75535177:75533573-75535299:+	0.842831
Negative_A5_A3	95	GABPA;A5:chr21:27107889-27113884:27107381-27113884:+	0.695927
Negative_A5_A3	96	GAD1;A5:chr2:171673562-171675039:171673558-171675039:+	-0.10451
Negative_A5_A3	97	GAK;A5:chr4:887277-887662:887277-887719:-	-0.8725
Negative_A5_A3	98	GAR1;A5:chr4:110736960-110737309:110736701-110737309:+	0.0801506
Negative_A5_A3	99	GATA3;A3:chr10:8100804-8105956:8100804-8105959:+	0.19918
Negative_A5_A3	100	GATAD2A;A3:chr19:19609531-19611927:19609531-19611930:+	-0.712495
Negative_A5_A3	101	GEMIN5;A3:chr5:154311137-154311659:154311134-154311659:-	-0.766745
Negative_A5_A3	102	GMEB1;A3:chr1:28995351-29010095:28995351-29010098:+	0.245849
Negative_A5_A3	103	GNL3L;A5:chrX:54556852-54558953:54556735-54558953:+	0.0578745
Negative_A5_A3	104	GPAM;A3:chr10:113942649-113943451:113942645-113943451:-	-0.860438
Negative_A5_A3	105	GPATCH4;A3:chr1:156568896-156571201:156568822-156571201:-	-0.86345
Negative_A5_A3	106	GPR162;A5:chr12:6933931-6934649:6932929-6934649:+	-0.259893
Negative_A5_A3	107	GPS1;A3:chr17:80011925-80012374:80011925-80012386:+	-0.668319
Negative_A5_A3	108	GSTCD;A5:chr4:106639196-106640217:106638935-106640217:+	-0.289741
Negative_A5_A3	109	GTF3C1;A5:chr16:27474913-27475641:27474913-27475716:-	-0.29848
Negative_A5_A3	110	HAUS1;A5:chr18:43685374-43698147:43685334-43698147:+	0.951671
Negative_A5_A3	111	HAX1;A3:chr1:154245252-154245812:154245252-154245956:+	-0.789568
Negative_A5_A3	112	HBP1;A5:chr7:106809630-106820324:106809472-106820324:+	0.55367
Negative_A5_A3	113	HDAC11;A5:chr3:13521946-13522746:13521849-13522746:+	0.590204
Negative_A5_A3	114	HES7;A3:chr17:8025355-8025661:8025340-8025661:-	-0.333333
Negative_A5_A3	115	HILPDA;A5:chr7:128096077-128097255:128095963-128097255:+	-0.1662
Negative_A5_A3	116	HIPK2;A3:chr7:139299239-139305147:139299158-139305147:-	-0.0385459
Negative_A5_A3	117	HNRNPU;A5:chr1:245026032-245026919:245026032-245026976:-	0.764991
Negative_A5_A3	118	HOMER2;A3:chr15:83527920-83532919:83527887-83532919:-	0.862282
Negative_A5_A3	119	HSPA12B;A3:chr20:3726244-3726562:3726244-3726565:+	0.990868
Negative_A5_A3	120	HUS1;A5:chr7:48018413-48019007:48018413-48019065:-	-0.0854206
Negative_A5_A3	121	IBTK;A3:chr6:82906163-82909858:82906118-82909858:-	-0.897258
Negative_A5_A3	122	IFI27L1;A3:chr14:94547795-94563187:94547795-94563233:+	0.931885
Negative_A5_A3	123	IFITM3;A3:chr11:319990-320565:319985-320565:-	-0.953491
Negative_A5_A3	124	IGFBP3;A5:chr7:45957038-45960319:45957038-45960337:-	0.98098
Negative_A5_A3	125	IKZF2;A5:chr2:213914604-213921557:213914604-213921635:-	-0.294809
Negative_A5_A3	126	INTS2;A5:chr17:60004023-60005015:60004023-60005296:-	0.441916
Negative_A5_A3	127	IQCC;A5:chr1:32671564-32671755:32671324-32671755:+	1
Negative_A5_A3	128	IRF2BP2;A5:chr1:234743598-234744193:234743598-234744241:-	0.0645773
Negative_A5_A3	129	IRX5;A3:chr16:54966815-54966989:54966815-54966992:+	-1
Negative_A5_A3	130	JMJD4;A5:chr1:227920377-227920582:227920377-227920630:-	-0.691323
Negative_A5_A3	131	KANK2;A3:chr19:11289147-11289229:11289123-11289229:-	0.0877921
Negative_A5_A3	132	KRBA1;A3:chr7:149418081-149418471:149418081-149418474:+	0.0526316
Negative_A5_A3	133	LDHB;A5:chr12:21807611-21810402:21807611-21810685:-	0.998518
Negative_A5_A3	134	LINC01011;A3:chr6:2988265-2988662:2988265-2989762:+	0.867849
Negative_A5_A3	135	LINC01503;A3:chr9:132101196-132104015:132101196-132104111:+	0.746835
Negative_A5_A3	136	LINC01540;A5:chr18:3467294-3478754:3467268-3478754:+	-0.17325
Negative_A5_A3	137	LMNB1;A5:chr5:126113559-126140468:126112936-126140468:+	0.181714
Negative_A5_A3	138	LOC146880;A5:chr17:62777157-62777513:62777157-62777552:-	0.412698
Negative_A5_A3	139	LOC403323;A5:chr9:66525128-66553243:66525128-66553353:-	-0.767919
Negative_A5_A3	140	LOC643072;A3:chr2:160471964-160472258:160471964-160472261:+	-1
Negative_A5_A3	141	LPIN3;A3:chr20:39983377-39983460:39983377-39983465:+	-1
Negative_A5_A3	142	LY6E;A3:chr8:144100003-144102300:144100003-144102305:+	-0.485232
Negative_A5_A3	143	LYSMD3;A3:chr5:89815301-89820852:89815242-89820852:-	-0.766765
Negative_A5_A3	144	MAMDC2;A5:chr9:72785547-72833253:72785543-72833253:+	-0.333333
Negative_A5_A3	145	MAN2B1;A3:chr19:12769324-12772074:12769321-12772074:-	-1
Negative_A5_A3	146	MAPKAPK2;A3:chr1:206905264-206905383:206905264-206905920:+	0.931074
Negative_A5_A3	147	MAPKAPK5;A5:chr12:112326810-112327844:112326804-112327844:+	0.0919344
Negative_A5_A3	148	MARCKSL1;A5:chr1:32800698-32801548:32800698-32801773:-	-0.493983
Negative_A5_A3	149	MATN2;A3:chr8:99044545-99045270:99044545-99045327:+	-0.634409
Negative_A5_A3	150	MBIP;A3:chr14:36768396-36769991:36768393-36769991:-	-0.683639
Negative_A5_A3	151	MED4;A5:chr13:48664554-48669090:48664554-48669196:-	-0.307857
Negative_A5_A3	152	MET;A3:chr7:116398674-116399391:116398674-116399445:+	0.97397
Negative_A5_A3	153	MFAP4;A5:chr17:19290151-19290354:19290151-19290463:-	1
Negative_A5_A3	154	MFSD12;A5:chr19:3551192-3557104:3551192-3557131:-	-1
Negative_A5_A3	155	MID2;A5:chrX:107160969-107167573:107160879-107167573:+	0.353687
Negative_A5_A3	156	MKX;A3:chr10:28032426-28034636:28032423-28034636:-	1
Negative_A5_A3	157	MOCS2;A5:chr5:52404473-52405081:52404473-52405542:-	0.882685
Negative_A5_A3	158	MORC4;A5:chrX:106184862-106185168:106184862-106185206:-	-0.275836
Negative_A5_A3	159	MPDU1;A3:chr17:7489115-7489264:7489115-7489269:+	-0.902915
Negative_A5_A3	160	MPP5;A3:chr14:67736500-67745735:67736500-67745967:+	0.132855
Negative_A5_A3	161	MRE11A;A5:chr11:94226072-94226850:94226072-94226957:-	0.139401
Negative_A5_A3	162	MRPL24;A5:chr1:156708556-156710804:156708556-156710845:-	0.280755
Negative_A5_A3	163	MRPS34;A3:chr16:1822535-1822605:1822514-1822605:-	0.880467
Negative_A5_A3	164	MTCH1;A5:chr6:36938470-36940428:36938470-36940479:-	-0.265018
Negative_A5_A3	165	MTERF2;A3:chr12:107379003-107380747:107378993-107380747:-	-0.307624
Negative_A5_A3	166	MTRR;A5:chr5:7869328-7870883:7869302-7870883:+	-0.172992
Negative_A5_A3	167	MYEOV2;A5:chr2:241073422-241075609:241073422-241075639:-	1
Negative_A5_A3	168	NAPRT;A5:chr8:144657263-144657361:144657263-144657400:-	-1
Negative_A5_A3	169	NCAPG;A3:chr4:17824746-17825270:17824746-17825295:+	-1
Negative_A5_A3	170	NCKIPSD;A3:chr3:48719589-48719781:48719568-48719781:-	-0.0218685
Negative_A5_A3	171	NDUFS5;A5:chr1:39492074-39494395:39492070-39494395:+	0.967201
Negative_A5_A3	172	NDUFV1;A5:chr11:67374547-67375867:67374520-67375867:+	-0.988089
Negative_A5_A3	173	NEURL4;A5:chr17:7226185-7226267:7226185-7226273:-	-0.518549
Negative_A5_A3	174	NFKB1;A3:chr4:103451071-103455002:103451071-103455005:+	0.127888
Negative_A5_A3	175	NIPSNAP1;A5:chr22:29966521-29976974:29966521-29977034:-	0.139346
Negative_A5_A3	176	NRGN;A3:chr11:124615625-124615858:124615625-124615861:+	0.27796
Negative_A5_A3	177	OLFML2B;A3:chr1:161970131-161976087:161970128-161976087:-	1
Negative_A5_A3	178	ORC6;A5:chr16:46723741-46724903:46723682-46724903:+	0.947469
Negative_A5_A3	179	OSMR;A5:chr5:38846489-38869134:38846228-38869134:+	-0.73894
Negative_A5_A3	180	PAPD5;A3:chr16:50258905-50259009:50258905-50259150:+	-0.0142684
Negative_A5_A3	181	PARP2;A5:chr14:20813285-20813553:20813246-20813553:+	0.965925
Negative_A5_A3	182	PARP3;A3:chr3:51976724-51977365:51976724-51977370:+	-0.621765
Negative_A5_A3	183	PAXIP1-AS2;A3:chr7:154738203-154738303:154738203-154738350:+	0.23169
Negative_A5_A3	184	PBX4;A5:chr19:19681108-19681395:19681108-19681496:-	-0.736508
Negative_A5_A3	185	PCTP;A5:chr17:53828838-53844696:53828605-53844696:+	0.879096
Negative_A5_A3	186	PEX16;A3:chr11:45931863-45932449:45931728-45932449:-	-0.760283
Negative_A5_A3	187	PGBD1;A3:chr6:28249695-28251533:28249695-28251553:+	0.257719
Negative_A5_A3	188	PGBD2;A3:chr1:249208078-249210801:249208078-249211478:+	-0.75018
Negative_A5_A3	189	PIDD1;A5:chr11:800244-800333:800244-800384:-	-0.457861
Negative_A5_A3	190	PIGC;A3:chr1:172411993-172413128:172411970-172413128:-	0.978953
Negative_A5_A3	191	PIK3R2;A3:chr19:18274198-18276921:18274198-18276970:+	1
Negative_A5_A3	192	PITPNM1;A3:chr11:67263819-67264702:67263816-67264702:-	-0.474712
Negative_A5_A3	193	PLB1;A3:chr2:28755061-28761153:28755061-28761186:+	1
Negative_A5_A3	194	PLD2;A5:chr17:4722877-4725088:4722844-4725088:+	-0.356774
Negative_A5_A3	195	PLEKHN1;A3:chr1:906386-906457:906386-906493:+	0.101177
Negative_A5_A3	196	PMS2;A3:chr7:6045662-6048628:6045657-6048628:-	0.218895
Negative_A5_A3	197	PNMAL1;A5:chr19:46971834-46972990:46971834-46973195:-	-0.882476
Negative_A5_A3	198	POLDIP2;A3:chr17:26681611-26682821:26681557-26682821:-	-1
Negative_A5_A3	199	PON2;A3:chr7:95041091-95041624:95041055-95041624:-	-0.401898
Negative_A5_A3	200	POPDC3;A5:chr6:105607694-105609300:105607694-105609671:-	0.314524
Negative_A5_A3	201	PPOX;A5:chr1:161136462-161136630:161136401-161136630:+	-0.826367
Negative_A5_A3	202	PPP1R12C;A3:chr19:55606971-55607235:55606968-55607235:-	0.140778
Negative_A5_A3	203	PRR13;A3:chr12:53836517-53837175:53836517-53837325:+	-0.966512
Negative_A5_A3	204	PSEN1;A5:chr14:73614814-73637505:73614802-73637505:+	0.126967
Negative_A5_A3	205	PSEN2;A3:chr1:227079062-227079444:227079062-227079447:+	-0.264198
Negative_A5_A3	206	PSMC4;A3:chr19:40478151-40478276:40478151-40478369:+	-0.928222
Negative_A5_A3	207	RASA1;A5:chr5:86564872-86627165:86564807-86627165:+	-0.219497
Negative_A5_A3	208	RASAL2;A3:chr1:178423783-178425835:178423783-178425856:+	-0.0764826
Negative_A5_A3	209	RASD1;A3:chr17:17398998-17399210:17398924-17399210:-	-1
Negative_A5_A3	210	RB1CC1;A5:chr8:53537347-53540592:53537347-53540601:-	-0.0622521
Negative_A5_A3	211	RFC1;A3:chr4:39308324-39310256:39308321-39310256:-	0.549538
Negative_A5_A3	212	RGL3;A3:chr19:11510645-11510716:11510627-11510716:-	0.670782
Negative_A5_A3	213	RHBDF2;A3:chr17:74476023-74477457:74475936-74477457:-	0.152015
Negative_A5_A3	214	ROBO4;A3:chr11:124767157-124767622:124766951-124767622:-	-0.861578
Negative_A5_A3	215	RPL34;A5:chr4:109541868-109543107:109541756-109543107:+	0.772697
Negative_A5_A3	216	RPP25L;A5:chr9:34611329-34611857:34611329-34612061:-	0.652279
Negative_A5_A3	217	RTCA-AS1;A5:chr1:100730803-100731371:100730803-100731385:-	1
Negative_A5_A3	218	RYK;A3:chr3:133910827-133913926:133910818-133913926:-	0.0139608
Negative_A5_A3	219	S100PBP;A5:chr1:33283290-33290914:33283200-33290914:+	-0.852332
Negative_A5_A3	220	SBNO1;A3:chr12:123830117-123832576:123830114-123832576:-	0.182686
Negative_A5_A3	221	SCRN3;A3:chr2:175260545-175263003:175260545-175263094:+	-0.903207
Negative_A5_A3	222	SDF2;A5:chr17:26982501-26988744:26982501-26989064:-	-0.272913
Negative_A5_A3	223	SEC14L4;A3:chr22:30886233-30887560:30885865-30887560:-	-1
Negative_A5_A3	224	SGSM3;A3:chr22:40798209-40800251:40798209-40800313:+	-0.584724
Negative_A5_A3	225	SHISA4;A5:chr1:201858195-201858573:201857909-201858573:+	0.41408
Negative_A5_A3	226	SHROOM1;A3:chr5:132158820-132158942:132158805-132158942:-	0.436703
Negative_A5_A3	227	SLC25A39;A3:chr17:42399920-42400176:42399896-42400176:-	0.511496
Negative_A5_A3	228	SLC35G1;A3:chr10:95653968-95658328:95653968-95658331:+	-0.856885
Negative_A5_A3	229	SLC39A11;A5:chr17:70845943-70943870:70845943-70943891:-	0.430258
Negative_A5_A3	230	SLC39A13;A3:chr11:47430213-47431617:47430213-47431638:+	0.226702
Negative_A5_A3	231	SLC44A1;A3:chr9:108147783-108151314:108147783-108152185:+	-0.987682
Negative_A5_A3	232	SLTM;A3:chr15:59192136-59193459:59192082-59193459:-	-0.0224522
Negative_A5_A3	233	SMARCB1;A5:chr22:24134081-24135746:24134054-24135746:+	-0.208256
Negative_A5_A3	234	SMEK1;A5:chr14:91939714-91942155:91939714-91942194:-	0.50096
Negative_A5_A3	235	SNRPB2;A5:chr20:16710809-16712313:16710709-16712313:+	0.113852
Negative_A5_A3	236	SNRPD1;A3:chr18:19202762-19203709:19202762-19203832:+	-0.979234
Negative_A5_A3	237	SNX19;A5:chr11:130781666-130784161:130781666-130786175:-	0.230264
Negative_A5_A3	238	SNX22;A5:chr15:64445585-64445851:64445538-64445851:+	1
Negative_A5_A3	239	SP2-AS1;A3:chr17:45977744-45995818:45976669-45995818:-	0.0606303
Negative_A5_A3	240	SPPL2B;A5:chr19:2351655-2352944:2351592-2352944:+	0.106143
Negative_A5_A3	241	SRSF11;A3:chr1:70716186-70716291:70716186-70716294:+	0.0641876
Negative_A5_A3	242	SRSF5;A5:chr14:70234097-70234855:70233968-70234855:+	0.551038
Negative_A5_A3	243	ST13;A3:chr22:41244373-41246827:41244343-41246827:-	-1
Negative_A5_A3	244	STAT2;A3:chr12:56749587-56749916:56749575-56749916:-	-0.464199
Negative_A5_A3	245	STRADB;A3:chr2:202344254-202344731:202344254-202344755:+	0.992837
Negative_A5_A3	246	STX1A;A3:chr7:73115170-73117175:73115124-73117175:-	-0.633625
Negative_A5_A3	247	STX5;A3:chr11:62575138-62591638:62575100-62591638:-	0.992612
Negative_A5_A3	248	SUCLG2-AS1;A3:chr3:67720333-67721253:67720333-67721306:+	0.910015
Negative_A5_A3	249	SURF2;A3:chr9:136227310-136227932:136227310-136227935:+	-0.976255
Negative_A5_A3	250	SWT1;A5:chr1:185126446-185129965:185126296-185129965:+	-0.589623
Negative_A5_A3	251	SYNE1;A5:chr6:152674879-152675794:152674879-152675860:-	-0.103849
Negative_A5_A3	252	TAF15;A5:chr17:34147252-34147336:34147243-34147336:+	-0.686868
Negative_A5_A3	253	TBC1D32;A3:chr6:121638836-121642779:121638818-121642779:-	0.511765
Negative_A5_A3	254	TCEAL3;A5:chrX:102862998-102863532:102862986-102863532:+	0.737836
Negative_A5_A3	255	TCFL5;A3:chr20:61488990-61490716:61488987-61490716:-	-0.430674
Negative_A5_A3	256	TCN2;A5:chr22:31009029-31010336:31008948-31010336:+	-0.740098
Negative_A5_A3	257	TCTN2;A3:chr12:124156679-124158162:124156679-124158165:+	0.0879211
Negative_A5_A3	258	TEX10;A3:chr9:103066124-103070782:103066067-103070782:-	-1
Negative_A5_A3	259	TEX9;A5:chr15:56658091-56665639:56657868-56665639:+	0.912698
Negative_A5_A3	260	TFE3;A3:chrX:48896935-48897982:48896870-48897982:-	-0.218463
Negative_A5_A3	261	TFRC;A5:chr3:195803993-195808702:195803993-195808914:-	0.970777
Negative_A5_A3	262	TGFBRAP1;A3:chr2:105924775-105946082:105924772-105946082:-	-0.00125477
Negative_A5_A3	263	THUMPD3;A5:chr3:9405016-9406700:9404811-9406700:+	-0.18386
Negative_A5_A3	264	TIAL1;A3:chr10:121342120-121347664:121342069-121347664:-	0.526948
Negative_A5_A3	265	TIRAP;A5:chr11:126159728-126160357:126159712-126160357:+	0.412205
Negative_A5_A3	266	TMEM127;A3:chr2:96931250-96931607:96931227-96931607:-	0.00270181
Negative_A5_A3	267	TMEM132A;A3:chr11:60698131-60699158:60698131-60699161:+	0.131481
Negative_A5_A3	268	TMEM14C;A3:chr6:10723474-10724789:10723474-10724803:+	0.925615
Negative_A5_A3	269	TMEM171;A3:chr5:72424358-72427365:72424358-72427368:+	-0.345766
Negative_A5_A3	270	TMEM5;A5:chr12:64174242-64174799:64173909-64174799:+	0.598039
Negative_A5_A3	271	TMEM71;A3:chr8:133759360-133764031:133759303-133764031:-	-0.0634377
Negative_A5_A3	272	TRAFD1;A5:chr12:112563953-112568315:112563422-112568315:+	0.910185
Negative_A5_A3	273	TSNARE1;A3:chr8:143396453-143399905:143396450-143399905:-	0.0108284
Negative_A5_A3	274	TTC1;A5:chr5:159436200-159437507:159436197-159437507:+	-0.770033
Negative_A5_A3	275	TTC19;A5:chr17:15903696-15905229:15903559-15905229:+	0.838042
Negative_A5_A3	276	TTC31;A5:chr2:74718799-74719131:74718793-74719131:+	-0.357929
Negative_A5_A3	277	TTK;A3:chr6:80714430-80715547:80714430-80715559:+	0.70514
Negative_A5_A3	278	TTLL1;A5:chr22:43464596-43465610:43464596-43465642:-	1
Negative_A5_A3	279	TUBAL3;A3:chr10:5443050-5446753:5442930-5446753:-	-0.15942
Negative_A5_A3	280	TXNDC16;A3:chr14:52986011-53003437:52985996-53003437:-	-1
Negative_A5_A3	281	UBE4A;A5:chr11:118243402-118243801:118243381-118243801:+	0.756428
Negative_A5_A3	282	UBL5;A5:chr19:9938740-9939003:9938660-9939003:+	0.818855
Negative_A5_A3	283	UNC45A;A5:chr15:91478605-91478774:91478560-91478774:+	-0.539902
Negative_A5_A3	284	UPF1;A5:chr19:18963913-18964061:18963880-18964061:+	0.610361
Negative_A5_A3	285	UQCR10;A5:chr22:30163596-30165667:30163537-30165667:+	0.441263
Negative_A5_A3	286	UROD;A3:chr1:45477957-45478529:45477957-45478579:+	0.661591
Negative_A5_A3	287	USP43;A5:chr17:9605017-9613273:9605002-9613273:+	-0.0317986
Negative_A5_A3	288	USP5;A5:chr12:6972541-6972994:6972472-6972994:+	0.841946
Negative_A5_A3	289	VDAC3;A5:chr8:42252654-42256230:42252651-42256230:+	0.938837
Negative_A5_A3	290	VEGFB;A3:chr11:64004694-64004892:64004694-64004993:+	-0.743859
Negative_A5_A3	291	VPS54;A3:chr2:64209021-64210998:64208985-64210998:-	0.181943
Negative_A5_A3	292	WARS2;A3:chr1:119576011-119576718:119575982-119576718:-	0.880762
Negative_A5_A3	293	WDR31;A3:chr9:116093396-116094187:116093393-116094187:-	0
Negative_A5_A3	294	WDR66;A5:chr12:122356614-122359192:122356601-122359192:+	-0.510497
Negative_A5_A3	295	WDTC1;A3:chr1:27622892-27623539:27622892-27623542:+	-0.923677
Negative_A5_A3	296	WRNIP1;A3:chr6:2769116-2770354:2769116-2770429:+	-0.880057
Negative_A5_A3	297	YBEY;A5:chr21:47706651-47706784:47706329-47706784:+	-0.570627
Negative_A5_A3	298	ZCCHC11;A3:chr1:52902650-52903892:52902647-52903892:-	-0.513676
Negative_A5_A3	299	ZCWPW1;A3:chr7:100013720-100013928:100013717-100013928:-	0.0370051
Negative_A5_A3	300	ZDHHC8;A3:chr22:20131279-20132752:20131279-20134544:+	-0.921024
Negative_A5_A3	301	ZFP14;A3:chr19:36851438-36853014:36851435-36853014:-	0.171717
Negative_A5_A3	302	ZNF181;A3:chr19:35230173-35230428:35230173-35230431:+	0.166479
Negative_A5_A3	303	ZNF197;A3:chr3:44666635-44670557:44666635-44670566:+	0.0386998
Negative_A5_A3	304	ZNF234;A5:chr19:44645886-44646467:44645768-44646467:+	0.21597
Negative_A5_A3	305	ZNF250;A3:chr8:146115459-146115693:146115444-146115693:-	0.412726
Negative_A5_A3	306	ZNF266;A5:chr19:9529307-9529438:9529307-9529442:-	0.0601195
Negative_A5_A3	307	ZNF408;A5:chr11:46722691-46722949:46722649-46722949:+	-0.0430875
Negative_A5_A3	308	ZNF430;A3:chr19:21216388-21216892:21216388-21216895:+	-0.0757736
Negative_A5_A3	309	ZNF473;A3:chr19:50529379-50534149:50529379-50534271:+	0.0503939
Negative_A5_A3	310	ZNF501;A5:chr3:44771507-44772968:44771214-44772968:+	-0.159157
Negative_A5_A3	311	ZNF587;A3:chr19:58361439-58367472:58361439-58367475:+	0.237437
Negative_A5_A3	312	ZNF607;A3:chr19:38198913-38200597:38198910-38200597:-	-0.189086
Negative_A5_A3	313	ZNF688;A5:chr16:30582444-30582755:30582444-30583443:-	0.189852
Negative_A5_A3	314	ZNF700;A3:chr19:12036088-12057987:12036088-12057996:+	0.852941
Negative_A5_A3	315	ZNF746;A3:chr7:149172574-149174013:149172571-149174013:-	-0.0513548
Negative_A5_A3	316	ZNF764;A3:chr16:30567431-30569054:30567428-30569054:-	0.383931
Negative_A5_A3	317	ZNF767P;A5:chr7:149248037-149248665:149248037-149248746:-	-0.307856
Negative_A5_A3	318	ZNF771;A3:chr16:30418985-30419353:30418985-30419366:+	0.88785

## Sheet: Table S2
Table S2. Properties of the simulated reads. Simulated reads that fall in the positive and negative gene sets in each one of the samples in the two conditions.
	SRR1513329	SRR1513329.switched	SRR1513330	SRR1513330.switched	SRR1513331	SRR1513331.switched	Average
positives_SE_120M_sum	2406299	2376586	2424287	2395226	2416044	2386606	2.40084e+06
negatives_SE_120M_sum	1893168	1894248	1956463	1952910	1934524	1935625	1927823
positives_SE_60M_sum	1200793	1188612	1211512	1196377	1208515	1193529	1.19989e+06
negatives_SE_60M_sum	946721	947139	977419	976409	967103	967447	963706
positives_SE_25M_sum	500671	496119	505355	499218	502728	497949	500340
negatives_SE_25M_sum	395645	394648	407925	406844	402762	402774	401766
positives_SE_10M_sum	200155	198107	202584	199121	200713	199046	199954
negatives_SE_10M_sum	158017	157478	163099	163302	161273	161120	160715
positives_SE_5M_sum	100337	98868	101089	99288	100288	99553	99903.8
negatives_SE_5M_sum	78905	78919	81577	81929	80844	80726	80483.3
	SRR1513329	SRR1513329.switched	SRR1513330	SRR1513330.switched	SRR1513331	SRR1513331.switched	Average
positives_SE_100nt_sum	500671	496119	505355	499218	502728	497949	500340
negatives_SE_100nt_sum	395645	394648	407925	406844	402762	402774	401766
positives_SE_75nt_sum	502137	494559	505845	498564	503496	496944	500258
negatives_SE_75nt_sum	393605	394375	406881	406216	402779	403361	401203
positives_SE_50nt_sum	500468	493251	504439	497956	502397	495382	498982
negatives_SE_50nt_sum	392386	394569	405990	406771	401288	401855	400476
positives_SE_25nt_sum	519388	514258	524039	518308	522134	514603	518788
negatives_SE_25nt_sum	414004	414627	427075	428293	424233	423987	422036
	SRR1513329	SRR1513329.switched	SRR1513330	SRR1513330.switched	SRR1513331	SRR1513331.switched	Average
positives_A5_A3_120M_sum	3.30493e+06	3.43537e+06	3.26174e+06	3.3773e+06	3.24073e+06	3.35936e+06	3.32991e+06
negatives_120M_sum	2.20752e+06	2.20513e+06	2.24991e+06	2.24674e+06	2.23515e+06	2.23164e+06	2.22935e+06
positives_A5_A3_60M_sum	1.65161e+06	1.71693e+06	1.63201e+06	1.68866e+06	1.62115e+06	1.67978e+06	1.66502e+06
negatives_60M_sum	1.10531e+06	1.10226e+06	1.12503e+06	1.12373e+06	1.1168e+06	1.1153e+06	1.11474e+06
positives_A5_A3_25M_sum	688610	715340	679343	703172	674913	700063	693574
negatives_25M_sum	460276	459833	468957	468651	465227	465256	464700
positives_A5_A3_10M_sum	275101	286188	272107	281299	269933	280795	277571
negatives_10M_sum	184301	183870	187589	187639	186491	185786	185946
positives_A5_A3_5M_sum	137766	143150	135927	140382	134577	139773	138596
negatives_5M_sum	92129.7	92361.2	94106.5	93509.1	93143.6	92486.5	92956.1
	SRR1513329	SRR1513329.switched	SRR1513330	SRR1513330.switched	SRR1513331	SRR1513331.switched	Average
positives_A5_A3_100nt_sum	688610	715340	679343	703172	674913	700063	693574
negatives_A5_A3_100nt_sum	460276	459833	468957	468651	465227	465256	464700
positives_A5_A3_75nt_sum	535869	558317	531484	552042	528460	549295	542578
negatives_A5_A3_75nt_sum	357874	357489	366508	367139	363512	363104	362604
positives_A5_A3_50nt_sum	586952	613024	583070	605177	577740	602132	594682
negatives_A5_A3_50nt_sum	394514	393914	401866	403100	398875	398770	398506
positives_A5_A3_25nt_sum	654160	680992	647916	671420	641783	667756	660671
negatives_A5_A3_25nt_sum	441236	441199	449801	450272	447171	446026	445951

## Sheet: Table S3
Table S3. Accuracy analysis with the simulated set (skippin exon and alternative splice sites). For each simulation and method we calculated the number of events from the positive set recovered, the number of those predicted as significant (TP(1)), the number of those predicted as significant and with an abs(ΔPSI) greater than 0.2 (TP(2)), the number of negative events measured, the number of tho…
Skipping exon (SE)
Method	Depth	Positives_events_recovered	TP(1)	TP(2)	TPR(1)	TPR(2)	Negatives_events_recovered	FP	FPR	Spearman R for the TP events	Pearson R for the TP events		PPV=TP/(TP+FP)	AUC (ROC)	AUC (PR)	Method
SUPPA	120M	277	263	262	0.949458	0.945848	277	0	0	0.995286	0.99912		1	1	1	SUPPA
SUPPA	60M	277	259	259	0.935018	0.935018	277	0	0	0.990936	0.998211		1	0.999	0.999	SUPPA
SUPPA	25M	276	253	253	0.913357	0.913357	277	0	0	0.984038	0.995241		1	0.992	0.994	SUPPA
SUPPA	10M	273	229	229	0.826715	0.826715	274	1	0.00364964	0.954845	0.98451		0.996	0.973	0.982	SUPPA
SUPPA	5M	264	218	218	0.787004	0.787004	270	2	0.00740741	0.933987	0.973666		0.991	0.923	0.951	SUPPA
rMATS	120M	277	273	272	0.98556	0.981949	252	1	0.00396825	0.996133	0.998021		0.996	0.985	0.991	rMATS
rMATS	60M	277	265	265	0.956679	0.956679	246	2	0.00813008	0.994084	0.996339		0.993	0.968	0.981	rMATS
rMATS	25M	272	256	255	0.924188	0.920578	233	3	0.0128755	0.990552	0.995262		0.988	0.937	0.964	rMATS
rMATS	10M	262	231	231	0.833935	0.833935	211	7	0.0331754	0.980671	0.991338		0.971	0.918	0.954	rMATS
rMATS	5M	248	218	218	0.787004	0.787004	192	1	0.00520833	0.970138	0.990629		0.995	0.893	0.941	rMATS
DEXSeq	120M	277	253	NA	0.913357	NA	261	0	0	0.994007	0.881249		1	0.962	0.977	DEXSeq
DEXSeq	60M	277	248	NA	0.895307	NA	259	0	0	0.99105	0.884885		1	0.958	0.975	DEXSeq
DEXSeq	25M	277	241	NA	0.870036	NA	256	0	0	0.978836	0.897827		1	0.962	0.975	DEXSeq
DEXSeq	10M	272	212	NA	0.765343	NA	249	0	0	0.979217	0.899316		1	0.922	0.953	DEXSeq
DEXSeq	5M	259	192	NA	0.693141	NA	244	0	0	0.967938	0.899714		1	0.897	0.937	DEXSeq
MAJIQ	120M	271	270	267	0.974729	0.963899	271	0	0	0.982744	0.998548		1	1	1	MAJIQ
MAJIQ	60M	263	260	260	0.938628	0.938628	262	0	0	0.982177	0.998174		1	1	1	MAJIQ
MAJIQ	25M	242	239	239	0.862816	0.862816	244	1	0.00409836	0.981868	0.995995		0.996	0.999	0.999	MAJIQ
MAJIQ	10M	221	215	215	0.776173	0.776173	220	1	0.00454545	0.982135	0.99342		0.995	1	1	MAJIQ
MAJIQ	5M	197	193	193	0.696751	0.696751	189	3	0.015873	0.979271	0.99144		0.985	1	1	MAJIQ
Method	Read length	Positives_events_recovered	TP(1)	TP(2)	TPR(1)	TPR(2)	Negatives_events_recovered	FP	FPR	Spearman R for the TP events	Pearson R for the TP events		PPV=TP/(TP+FP)	AUC (ROC)	AUC (PR)	Method
SUPPA	100nt	276	253	253	0.913357	0.913357	277	0	0	0.984038	0.995241		1	0.992	0.994	SUPPA
SUPPA	75nt	276	249	249	0.898917	0.898917	276	1	0.00362319	0.973202	0.994224		0.996	0.992	0.994	SUPPA
SUPPA	50nt	276	249	249	0.898917	0.898917	277	2	0.00722022	0.967802	0.990629		0.992	0.99	0.992	SUPPA
SUPPA	25nt	277	249	249	0.898917	0.898917	276	0	0	0.905413	0.969005		1	0.988	0.991	SUPPA
rMATS	100nt	272	256	255	0.924188	0.920578	233	3	0.0128755	0.990552	0.995262		0.988	0.937	0.964	rMATS
rMATS	75nt	270	247	247	0.891697	0.891697	235	1	0.00425532	0.976671	0.992273		0.996	0.935	0.962	rMATS
rMATS	50nt	259	232	232	0.837545	0.837545	220	4	0.0181818	0.978933	0.992543		0.983	0.908	0.946	rMATS
rMATS	25nt	191	138	137	0.498195	0.494585	154	6	0.038961	0.854443	0.924057		0.958	0.735	0.832	rMATS
DEXSeq	100nt	277	241	NA	0.870036	NA	256	0	0	0.978836	0.897827		1	0.962	0.975	DEXSeq
DEXSeq	75nt	275	231	NA	0.833935	NA	257	0	0	0.973052	0.891406		1	0.952	0.971	DEXSeq
DEXSeq	50nt	274	229	NA	0.826715	NA	256	0	0	0.97428	0.893982		1	0.941	0.964	DEXSeq
DEXSeq	25nt	273	231	NA	0.833935	NA	254	0	0	0.976509	0.894111		1	0.92	0.952	DEXSeq
MAJIQ	100nt	242	239	239	0.862816	0.862816	244	1	0.00409836	0.981868	0.995995		0.996	0.999	0.999	MAJIQ
MAJIQ	75nt	235	233	233	0.841155	0.841155	236	2	0.00847458	0.981217	0.997057		0.991	0.998	0.998	MAJIQ
MAJIQ	50nt	216	213	213	0.768953	0.768953	219	0	0	0.98629	0.996545		1	0.999	0.999	MAJIQ
MAJIQ	25nt	151	147	147	0.530686	0.530686	129	1	0.00775194	0.967787	0.993869		0.993	0.998	0.998	MAJIQ
Method	-	Positives_events_recovered	TP(1)	TP(2)	TPR(1)	TPR(2)	Negatives_events_recovered	FP	FPR	Spearman R for the TP events	Pearson R for the TP events		PPV=TP/(TP+FP)	AUC (ROC)	AUC (PR)	Method
SUPPA	Hybrid	273	243	243	0.877256	0.877256	275	0	0	0.96666	0.989387		1	0.979	0.986	SUPPA
rMATS	Hybrid	275	248	248	0.895307	0.895307	241	1	0.00414938	0.985093	0.994337		0.996	0.919	0.952	rMATS
DEXSeq	Hybrid	276	243	NA	0.877256	NA	258	0	0	0.977334	0.880739		1	0.936	0.961	DEXSeq
MAJIQ	Hybrid	230	226	226	0.815884	0.815884	228	1	0.00438596	0.97753	0.994093		0.996	0.999	0.999	MAJIQ
Alternative splice sites (A5/A3)
Method	Depth	Positives_events_recovered	TP(1)	TP(2)	TPR(1)	TPR(2)	Negatives_events_recovered	FP	FPR	Spearman R for the TP events	Pearson R for the TP events		PPV=TP/(TP+FP)	AUC (ROC)	AUC (PR)	Method
SUPPA	120M	318	289	288	0.909	0.906	318	0	0	0.996	0.999		1	0.998556	0.998641	SUPPA
SUPPA	60M	318	285	285	0.896	0.896	318	1	0.00314465	0.993	0.998		0.996503	0.996272	0.996695	SUPPA
SUPPA	25M	317	272	271	0.855	0.852	315	7	0.0222222	0.973	0.988		0.97491	0.986803	0.989886	SUPPA
SUPPA	10M	311	256	254	0.805	0.799	314	9	0.0286624	0.956	0.978		0.966038	0.952801	0.967397	SUPPA
SUPPA	5M	304	240	238	0.755	0.748	307	10	0.0325733	0.947	0.967		0.96	0.920573	0.946649	SUPPA
rMATS	120M	274	269	268	0.846	0.843	262	0	0	0.995	0.997		1	0.982776	0.9896	rMATS
rMATS	60M	273	262	262	0.824	0.824	261	1	0.00383142	0.989	0.995		0.996198	0.966128	0.979156	rMATS
rMATS	25M	269	259	259	0.814	0.814	258	3	0.0116279	0.983	0.989		0.98855	0.949634	0.96884	rMATS
rMATS	10M	259	236	236	0.742	0.742	239	2	0.0083682	0.965	0.979		0.991597	0.901181	0.939821	rMATS
rMATS	5M	246	208	208	0.654	0.654	214	6	0.0280374	0.962	0.984		0.971963	0.870593	0.921493	rMATS
DEXSeq	120M	307	275	NA	0.865	NA	292	0	0	0.986	0.859		1	0.929967	0.956741	DEXSeq
DEXSeq	60M	306	268	NA	0.843	NA	292	0	0	0.982	0.863		1	0.927393	0.955005	DEXSeq
DEXSeq	25M	305	250	NA	0.786	NA	290	0	0	0.977	0.868		1	0.908475	0.943217	DEXSeq
DEXSeq	10M	301	228	NA	0.717	NA	280	0	0	0.955	0.872		1	0.83612	0.894841	DEXSeq
DEXSeq	5M	288	194	NA	0.61	NA	266	0	0	0.968	0.876		1	0.837945	0.899622	DEXSeq
MAJIQ	120M	296	291	289	0.915	0.909	301	1	0.00332226	0.991	0.994		0.996575	0.997722	0.997948	MAJIQ
MAJIQ	60M	284	278	277	0.874	0.871	288	0	0	0.992	0.994		1	0.997212	0.997485	MAJIQ
MAJIQ	25M	264	261	261	0.821	0.821	258	0	0	0.989	0.994		1	0.999104	0.999157	MAJIQ
MAJIQ	10M	239	232	231	0.73	0.726	233	2	0.00858369	0.986	0.993		0.991453	0.996265	0.99665	MAJIQ
MAJIQ	5M	206	196	196	0.616	0.616	191	0	0	0.981	0.99		1	0.996137	0.996656	MAJIQ
Method	Read length	Positives_events_recovered	TP(1)	TP(2)	TPR(1)	TPR(2)	Negatives_events_recovered	FP	FPR	Spearman R for the TP events	Pearson R for the TP events		PPV=TP/(TP+FP)	AUC (ROC)	AUC (PR)	Method
SUPPA	100nt	317	272	271	0.855	0.852	315	0	0	0.973	0.988		1	0.986803	0.989886	SUPPA
SUPPA	75nt	316	262	262	0.824	0.824	315	3	0.00952381	0.97	0.988		0.988679	0.972445	0.97882	SUPPA
SUPPA	50nt	318	265	265	0.833	0.833	317	6	0.0189274	0.957	0.984		0.97786	0.978863	0.983053	SUPPA
SUPPA	25nt	318	263	262	0.827	0.824	318	17	0.0534591	0.92	0.949		0.939286	0.950803	0.961572	SUPPA
rMATS	100nt	269	259	258	0.814	0.811	258	3	0.0116279	0.983	0.989		0.98855	0.949634	0.96884	rMATS
rMATS	75nt	268	247	247	0.777	0.777	255	1	0.00392157	0.974	0.984		0.995968	0.932909	0.958489	rMATS
rMATS	50nt	255	223	223	0.701	0.701	245	3	0.0122449	0.98	0.986		0.986726	0.916815	0.946668	rMATS
rMATS	25nt	186	127	126	0.399	0.396	162	10	0.0617284	0.86	0.88		0.927007	0.712316	0.797485	rMATS
DEXSeq	100nt	305	250	NA	0.786	NA	290	0	0	0.977	0.868		1	0.908475	0.943217	DEXSeq
DEXSeq	75nt	303	234	NA	0.736	NA	286	0	0	0.976	0.862		1	0.910882	0.9451	DEXSeq
DEXSeq	50nt	302	248	NA	0.78	NA	284	0	0	0.963	0.873		1	0.874685	0.920411	DEXSeq
DEXSeq	25nt	296	213	NA	0.67	NA	275	0	0	0.972	0.872		1	0.866548	0.918123	DEXSeq
MAJIQ	100nt	264	261	141	0.821	0.443	258	0	0	0.989	0.994		1	0.999104	0.999157	MAJIQ
MAJIQ	75nt	259	251	137	0.789	0.431	247	0	0	0.989	0.994		1	0.998812	0.998921	MAJIQ
MAJIQ	50nt	237	231	127	0.726	0.399	227	2	0.00881057	0.989	0.995		0.991416	0.998587	0.998696	MAJIQ
MAJIQ	25nt	147	138	77	0.434	0.242	133	5	0.037594	0.984	0.988		0.965035	0.984502	0.987501	MAJIQ
Method	-	Positives_events_recovered	TP(1)	TP(2)	TPR(1)	TPR(2)	Negatives_events_recovered	FP	FPR	Spearman R for the TP events	Pearson R for the TP events		PPV=TP/(TP+FP)	AUC (ROC)	AUC (PR)	Method
SUPPA	Hybrid	242	206	206	0.648	0.648	248	2	0.00806452	0.961	0.984		0.990385	0.962373	0.976578	SUPPA
rMATS	Hybrid	271	248	248	0.78	0.78	259	1	0.003861	0.971	0.981		0.995984	0.920493	0.950381	rMATS
DEXSeq	Hybrid	304	256	NA	0.805	NA	291	0	0	0.96	0.847		1	0.899671	0.936665	DEXSeq
MAJIQ	Hybrid	248	243	242	0.764	0.761	245	0	0	0.986	0.988		1	0.999671	0.999679	MAJIQ

## Sheet: Table S4
Table S4. 83 events validated by RT-PCR that change significantly between controls and double knockdown of TRA2A and TRA2B in MDA-MB-231 cells. We give the gene name; chromosome, start, end and strand of the regulated exon tested, and the deltaPSI measured by RT-PCR using triplicate experiments per condition (Best et al. 2015). We also give a description of the tested event in terms of a SUPPA ev…
Source	Gene	chr	exon_start	exon_end	strand	deltaPSI	Event_id
RT-PCR	AKIP1	chr11	8934000	8934080	+	-0.23	ENSG00000166452;SE:chr11:8933218-8934000:8934080-8936373:+
RT-PCR	ANAPC16	chr10	73979812	73980137	+	-0.07	ANAPC16;SE:chr10:73975896-73979812:73980137-73983646:+
RT-PCR	ANKRD1	chr10	92678888	92679025	-	-0.73	ENSG00000148677;SE:chr10:92678729-92678888:92679025-92679926:-
RT-PCR	ANKRD17	chr4	74012958	74013149	-	-0.04	ENSG00000132466;SE:chr4:74012590-74012958:74013149-74014530:-
RT-PCR	ANLN	chr7	36456689	36456799	+	-0.12	ENSG00000011426;SE:chr7:36455493-36456689:36456799-36458853:+
RT-PCR	AP1AR	chr4	113184144	113184242	+	-0.58	ENSG00000138660;SE:chr4:113182018-113184144:113184242-113186165:+
RT-PCR	APOPT1	chr14	104037960	104038157	+	-0.37	ENSG00000256053;SE:chr14:104029461-104037960:104038157-104053611:+
RT-PCR	ARID4B	chr1	235377084	235377341	-	-0.07	ENSG00000054267;SE:chr1:235359430-235377084:235377341-235383108:-
RT-PCR	ATL2	chr2	38570410	38570654	-	-0.45	ENSG00000119787;SE:chr2:38546161-38570410:38570654-38604285:-
RT-PCR	ATRX	chrX	76949313	76949426	-	-0.23	ENSG00000085224;SE:chrX:76944420-76949313:76949426-76952065:-
RT-PCR	ATXN2	chr12	111957683	111957880	-	-0.55	ENSG00000204842;SE:chr12:111956231-111957683:111957880-111958686:-
RT-PCR	BCLAF1	chr6	136588167	136588313	-	-0.3	ENSG00000029363;SE:chr6:136582615-136588167:136588313-136589300:-
RT-PCR	BDP1	chr5	70845247	70845433	+	-0.32	ENSG00000145734;SE:chr5:70844572-70845247:70845433-70848943:+
RT-PCR	BIRC5	chr17	76212745	76212862	+	-0.31	ENSG00000089685;SE:chr17:76210870-76212745:76212862-76219546:+
RT-PCR	CALD1	chr7	134620439	134620516	+	-0.09	ENSG00000122786;SE:chr7:134618141-134620439:134620516-134625843:+
RT-PCR	CCDC112	chr5	114606910	114607323	-	-0.7	ENSG00000164221;SE:chr5:114604697-114606910:114607323-114610913:-
RT-PCR	CCNL1	chr3	156874800	156874872	-	-0.1	ENSG00000163660;SE:chr3:156870945-156874800:156874872-156876655:-
RT-PCR	CDCA7L	chr7	21951235	21951372	-	-0.26	ENSG00000164649;SE:chr7:21948125-21951235:21951372-21956372:-
RT-PCR	CDKN3	chr14	54866612	54866694	+	-0.4	ENSG00000100526;SE:chr14:54863795-54866612:54866694-54868242:+
RT-PCR	CEP95	chr17	62512841	62512946	+	-0.28	ENSG00000258890;SE:chr17:62510476-62512841:62512946-62515439:+
RT-PCR	CHCHD7	chr8	57125321	57125468	+	-0.16	ENSG00000170791;SE:chr8:57124396-57125321:57125468-57127157:+
RT-PCR	CHEK1	chr11	125497502	125497725	+	-0.55	ENSG00000149554;SE:chr11:125496728-125497502:125497725-125499127:+
RT-PCR	CLOCK	chr4	56352560	56352716	-	-0.15	ENSG00000134852;SE:chr4:56348995-56352560:56352716-56355541:-
RT-PCR	COX10	chr17	13980052	13980373	+	-0.43	ENSG00000006695;SE:chr17:13977773-13980052:13980373-14005435:+
RT-PCR	CSDE1	chr1	115292442	115292828	-	-0.05	ENSG00000009307;SE:chr1:115282511-115292442:115292828-115300546:-
RT-PCR	CSPP1	chr8	68105699	68105837	+	-0.13	ENSG00000104218;SE:chr8:68102994-68105699:68105837-68107617:+
RT-PCR	DEPDC1	chr1	68960113	68960378	-	-0.37	ENSG00000024526;SE:chr1:68955291-68960113:68960378-68962635:-
RT-PCR	FBXW11	chr5	171341347	171341409	-	-0.36	ENSG00000072803;SE:chr5:171337801-171341347:171341409-171433462:-
RT-PCR	FNBP4	chr11	47776080	47776216	-	-0.17	ENSG00000109920;SE:chr11:47774654-47776080:47776216-47786822:-
RT-PCR	GLYR1	chr16	4881980	4882222	-	-0.41	ENSG00000140632;SE:chr16:4873908-4881980:4882222-4882775:-
RT-PCR	HDLBP	chr2	242194789	242194995	-	-0.27	ENSG00000115677;SE:chr2:242194573-242194789:242194995-242195599:-
RT-PCR	HNRNPC	chr14	21679565	21679722	-	-0.34	ENSG00000092199;SE:chr14:21679465-21679565:21679722-21679969:-
RT-PCR	IBTK	chr6	82923944	82924546	-	-0.19	ENSG00000005700;SE:chr6:82922510-82923944:82924546-82925793:-
RT-PCR	IP6K2	chr3	48732127	48732257	-	-0.45	ENSG00000068745;SE:chr3:48731673-48732127:48732257-48732523:-
RT-PCR	IWS1	chr2	128255716	128255813	-	-0.17	ENSG00000163166;SE:chr2:128253724-128255716:128255813-128260391:-
RT-PCR	KDM3A	chr2	86676930	86677085	+	-0.04	ENSG00000115548;SE:chr2:86669356-86676930:86677085-86678226:+
RT-PCR	KDM5A	chr12	395292	395373	-	-0.16	ENSG00000073614;SE:chr12:394828-395292:395373-401925:-
RT-PCR	KIAA0586	chr14	58926561	58926788	+	-0.37	ENSG00000100578;SE:chr14:58925263-58926561:58926788-58927704:+
RT-PCR	KIAA1217	chr10	24831622	24831699	+	-0.14	ENSG00000120549;SE:chr10:24825822-24831622:24831699-24833910:+
RT-PCR	KIF14	chr1	200583446	200583533	-	-0.15	KIF14;SE:chr1:200578056-200583446:200583533-200584483:-
RT-PCR	KTN1	chr14	56139890	56139973	+	-0.31	ENSG00000126777;SE:chr14:56128330-56130673:56130759-56133959:+
RT-PCR	KTN1	chr14	56130673	56130759	+	-0.24	ENSG00000126777;SE:chr14:56139730-56139890:56139973-56142553:+
RT-PCR	MAPKAP1	chr9	128434679	128434922	-	-0.36	ENSG00000119487;SE:chr9:128432186-128434679:128434922-128469250:-
RT-PCR	MBD4	chr3	129155286	129156151	-	-0.76	ENSG00000129071;SE:chr3:129152979-129155286:129156151-129156563:-
RT-PCR	MFF	chr2	228193394	228193505	+	-0.32	ENSG00000168958;SE:chr2:228190143-228193394:228193505-228195342:+
RT-PCR	MIER1	chr1	67411833	67411978	+	-0.18	ENSG00000198160;SE:chr1:67405735-67411833:67411978-67423742:+
RT-PCR	MPHOSPH10	chr2	71360028	71360610	+	-0.42	NA
RT-PCR	MSL3	chrX	11779619	11779701	+	-0.41	ENSG00000005302;SE:chrX:11779056-11779619:11779701-11780249:+
RT-PCR	MSMO1	chr4	166254492	166254777	+	-0.11	ENSG00000052802;SE:chr4:166248916-166254492:166254777-166258941:+
RT-PCR	N4BP2L2	chr13	33109906	33111164	-	-0.39	ENSG00000244754;SE:chr13:33101669-33109906:33111164-33112755:-
RT-PCR	NAP1L1	chr12	76462689	76462774	-	-0.11	ENSG00000187109;SE:chr12:76461253-76462689:76462774-76467983:-
RT-PCR	NASP	chr1	46072993	46074009	+	-0.12	ENSG00000132780;SE:chr1:46072263-46072993:46074009-46078841:+
RT-PCR	NCOA1	chr2	24888618	24888784	+	-0.06	ENSG00000084676;SE:chr2:24881635-24888618:24888784-24896235:+
RT-PCR	NEXN	chr1	78401508	78401729	+	-0.48	ENSG00000162614;SE:chr1:78399164-78401508:78401729-78407708:+
RT-PCR	NFXL1	chr4	47912841	47913011	-	-0.15	ENSG00000170448;SE:chr4:47907363-47912841:47913011-47915986:-
RT-PCR	NIN	chr14	51223210	51225348	-	-0.06	ENSG00000100503;SE:chr14:51221585-51223210:51225348-51226575:-
RT-PCR	NIPBL	chr5	37058993	37059267	+	-0.07	ENSG00000164190;SE:chr5:37057434-37058993:37059267-37060946:+
RT-PCR	NUB1	chr7	151046159	151046326	+	-0.41	ENSG00000013374;SE:chr7:151042552-151046159:151046326-151048510:+
RT-PCR	PAM	chr5	102309820	102310140	+	-0.16	ENSG00000145730;SE:chr5:102296933-102309820:102310140-102325976:+
RT-PCR	PARPBP	chr12	102542013	102542241	+	-0.31	ENSG00000185480;SE:chr12:102517819-102542013:102542241-102547647:+
RT-PCR	PDCD6IP	chr3	33895371	33895505	+	-0.04	ENSG00000170248;SE:chr3:33894228-33895371:33895505-33896658:+
RT-PCR	PPP1R7	chr2	242092891	242093019	+	-0.23	ENSG00000115685;SE:chr2:242089962-242092891:242093019-242097222:+
RT-PCR	PPP2R3C	chr14	35585816	35585943	-	-0.4	ENSG00000092020;SE:chr14:35579835-35585816:35585943-35591108:-
RT-PCR	PPP6R3	chr11	68305127	68305359	+	-0.14	ENSG00000110075;SE:chr11:68287119-68305127:68305359-68312306:+
RT-PCR	PRMT2	chr21	48056351	48056459	+	-0.31	ENSG00000160310;SE:chr21:48055675-48056351:48056459-48056808:+
RT-PCR	RALGPS2	chr1	178861365	178861442	+	-0.14	ENSG00000116191;SE:chr1:178858831-178861365:178861442-178863054:+
RT-PCR	RNGTT	chr6	89650790	89650899	-	-0.05	ENSG00000111880;SE:chr6:89638986-89650790:89650899-89673065:-
RT-PCR	RNPS1	chr16	2314574	2314761	-	-0.26	ENSG00000205937;SE:chr16:2314332-2314574:2314761-2318056:-
RT-PCR	RTN4	chr2	55252222	55254621	-	-0.19	ENSG00000115310;SE:chr2:55214834-55252222:55254621-55255300:-
RT-PCR	SECISBP2L	chr15	49311615	49311749	-	-0.22	ENSG00000138593;SE:chr15:49309825-49311615:49311749-49319562:-
RT-PCR	SGOL1	chr3	20215741	20216547	-	-0.38	ENSG00000129810;SE:chr3:20212724-20215741:20216547-20218093:-
RT-PCR	SMC4	chr3	160137146	160137331	+	-0.66	ENSG00000113810;SE:chr3:160135744-160137146:160137331-160138528:+
RT-PCR	SMYD2	chr1	214478530	214478593	+	-0.05	ENSG00000143499;SE:chr1:214454770-214478530:214478593-214488105:+
RT-PCR	SON	chr21	34921782	34927697	+	-0.08	ENSG00000159140;SE:chr21:34918685-34921782:34927697-34929462:+
RT-PCR	TBC1D12	chr10	96256812	96256929	+	-0.39	ENSG00000108239;SE:chr10:96253204-96256812:96256929-96267024:+
RT-PCR	TTC14	chr3	180326489	180326598	+	-0.92	ENSG00000163728;SE:chr3:180325553-180326489:180326598-180327418:+
RT-PCR	TTF1	chr9	135276842	135278215	-	-0.27	ENSG00000125482;SE:chr9:135275645-135276842:135278215-135282177:-
RT-PCR	UTP23	chr8	117782431	117782605	+	-0.49	ENSG00000147679;SE:chr8:117779030-117782431:117782605-117798742:+
RT-PCR	VAPB	chr20	57015963	57016139	+	-0.11	ENSG00000124164;SE:chr20:56993419-57015963:57016139-57019133:+
RT-PCR	ZCCHC11	chr1	52991235	52992045	-	-0.46	ENSG00000134744;SE:chr1:52981726-52991235:52992045-53018603:-
RT-PCR	ZCCHC7	chr9	37126309	37126939	+	-0.72	ENSG00000147905;SE:chr9:37120620-37126309:37126939-37302185:+
RT-PCR	ZCCHC9	chr5	80600577	80600960	+	-0.68	NA
RT-PCR	ZZZ3	chr1	78097520	78099090	-	-0.05	ZZZ3;SE:chr1:78050340-78097520:78099090-78105134:-

## Sheet: Table S5
Table S5. Predictions by each method from RNA-seq data from (Best et al. 2015) compared to the events from Table S4.
Source	EventID	deltaPSI	pVal	RT-PCR	Gene
SUPPA	ENSG00000166452;SE:chr11:8933218-8934000:8934080-8936373:+	-0.2062141374	0.0004995005	-0.23	AKIP1
SUPPA	ENSG00000132466;SE:chr4:74012590-74012958:74013149-74014530:-	-0.1043570719	0.045954046	-0.04	ANKRD17
SUPPA	ENSG00000011426;SE:chr7:36455493-36456689:36456799-36458853:+	-0.124519487	0.0054945055	-0.12	ANLN
SUPPA	ENSG00000138660;SE:chr4:113182018-113184144:113184242-113186165:+	-0.3202860465	0.001998002	-0.58	AP1AR
SUPPA	ENSG00000256053;SE:chr14:104029461-104037960:104038157-104053611:+	-0.262075953	0.004995005	-0.37	APOPT1
SUPPA	ENSG00000054267;SE:chr1:235359430-235377084:235377341-235383108:-	0.0909954375	0.1233766234	-0.07	ARID4B
SUPPA	ENSG00000119787;SE:chr2:38546161-38570410:38570654-38604285:-	-0.2494230883	0.0054945055	-0.45	ATL2
SUPPA	ENSG00000085224;SE:chrX:76944420-76949313:76949426-76952065:-	-0.1379295071	0.1113886114	-0.23	ATRX
SUPPA	ENSG00000029363;SE:chr6:136582615-136588167:136588313-136589300:-	-0.1413461156	0.0034965035	-0.3	BCLAF1
SUPPA	ENSG00000145734;SE:chr5:70844572-70845247:70845433-70848943:+	-0.2596833168	0.0909090909	-0.32	BDP1
SUPPA	ENSG00000089685;SE:chr17:76210870-76212745:76212862-76219546:+	-0.303420767	0	-0.31	BIRC5
SUPPA	ENSG00000122786;SE:chr7:134618141-134620439:134620516-134625843:+	-0.0227821336	0.1743256743	-0.09	CALD1
SUPPA	ENSG00000163660;SE:chr3:156870945-156874800:156874872-156876655:-	0.0254251927	0.2027972028	-0.1	CCNL1
SUPPA	ENSG00000164649;SE:chr7:21948125-21951235:21951372-21956372:-	-0.1874939149	0.00999001	-0.26	CDCA7L
SUPPA	ENSG00000100526;SE:chr14:54863795-54866612:54866694-54868242:+	-0.1798349517	0.0004995005	-0.4	CDKN3
SUPPA	ENSG00000258890;SE:chr17:62510476-62512841:62512946-62515439:+	-0.1871438719	0.1448551449	-0.28	CEP95
SUPPA	ENSG00000170791;SE:chr8:57124396-57125321:57125468-57127157:+	-0.1750439503	0.0184815185	-0.16	CHCHD7
SUPPA	ENSG00000149554;SE:chr11:125496728-125497502:125497725-125499127:+	-0.3296343856	0	-0.55	CHEK1
SUPPA	ENSG00000134852;SE:chr4:56348995-56352560:56352716-56355541:-	-0.0950278245	0.1063936064	-0.15	CLOCK
SUPPA	ENSG00000006695;SE:chr17:13977773-13980052:13980373-14005435:+	-0.1547832888	0.015984016	-0.43	COX10
SUPPA	ENSG00000009307;SE:chr1:115282511-115292442:115292828-115300546:-	-0.1578344396	0	-0.05	CSDE1
SUPPA	ENSG00000104218;SE:chr8:68102994-68105699:68105837-68107617:+	-0.0283341266	0.2962037962	-0.13	CSPP1
SUPPA	ENSG00000024526;SE:chr1:68955291-68960113:68960378-68962635:-	-0.1675766194	0.0034965035	-0.37	DEPDC1
SUPPA	ENSG00000072803;SE:chr5:171337801-171341347:171341409-171433462:-	-0.3156960583	0.000999001	-0.36	FBXW11
SUPPA	ENSG00000109920;SE:chr11:47774654-47776080:47776216-47786822:-	-0.0170145417	0.2492507493	-0.17	FNBP4
SUPPA	ENSG00000140632;SE:chr16:4873908-4881980:4882222-4882775:-	-0.2934953033	0.000999001	-0.41	GLYR1
SUPPA	ENSG00000115677;SE:chr2:242194573-242194789:242194995-242195599:-	-0.1274134601	0.001998002	-0.27	HDLBP
SUPPA	ENSG00000092199;SE:chr14:21679465-21679565:21679722-21679969:-	-0.7716132889	0	-0.34	HNRNPC
SUPPA	ENSG00000005700;SE:chr6:82922510-82923944:82924546-82925793:-	-0.0493899962	0.1323676324	-0.19	IBTK
SUPPA	ENSG00000068745;SE:chr3:48731673-48732127:48732257-48732523:-	-0.2392062237	0.012987013	-0.45	IP6K2
SUPPA	ENSG00000163166;SE:chr2:128253724-128255716:128255813-128260391:-	-0.0089989967	0.2802197802	-0.17	IWS1
SUPPA	ENSG00000115548;SE:chr2:86669356-86676930:86677085-86678226:+	0.0767089793	0.1443556444	-0.04	KDM3A
SUPPA	ENSG00000073614;SE:chr12:394828-395292:395373-401925:-	-0.0229869924	0.2512487512	-0.16	KDM5A
SUPPA	ENSG00000100578;SE:chr14:58925263-58926561:58926788-58927704:+	-0.1154475066	0.0529470529	-0.37	KIAA0586
SUPPA	ENSG00000120549;SE:chr10:24825822-24831622:24831699-24833910:+	-0.1959732902	0.0764235764	-0.14	KIAA1217
SUPPA	ENSG00000126777;SE:chr14:56128330-56130673:56130759-56133959:+	-0.1633975632	0.003996004	-0.31	KTN1
SUPPA	ENSG00000126777;SE:chr14:56139730-56139890:56139973-56142553:+	-0.1929798253	0.0034965035	-0.24	KTN1
SUPPA	ENSG00000119487;SE:chr9:128432186-128434679:128434922-128469250:-	-0.2802763241	0.017982018	-0.36	MAPKAP1
SUPPA	ENSG00000129071;SE:chr3:129152979-129155286:129156151-129156563:-	-0.5641618532	0.001998002	-0.76	MBD4
SUPPA	ENSG00000168958;SE:chr2:228190143-228193394:228193505-228195342:+	-0.239018291	0.000999001	-0.32	MFF
SUPPA	ENSG00000198160;SE:chr1:67405735-67411833:67411978-67423742:+	-0.0325998703	0.1628371628	-0.18	MIER1
SUPPA	ENSG00000005302;SE:chrX:11779056-11779619:11779701-11780249:+	-0.1333347818	0.024975025	-0.41	MSL3
SUPPA	ENSG00000052802;SE:chr4:166248916-166254492:166254777-166258941:+	-0.2019499139	0.0004995005	-0.11	MSMO1
SUPPA	ENSG00000244754;SE:chr13:33101669-33109906:33111164-33112755:-	-0.5827860226	0.001998002	-0.39	N4BP2L2
SUPPA	ENSG00000187109;SE:chr12:76461253-76462689:76462774-76467983:-	-0.0786390233	0.00999001	-0.11	NAP1L1
SUPPA	ENSG00000132780;SE:chr1:46072263-46072993:46074009-46078841:+	-0.0609456372	0.03996004	-0.12	NASP
SUPPA	ENSG00000084676;SE:chr2:24881635-24888618:24888784-24896235:+	-0.1045463031	0.1413586414	-0.06	NCOA1
SUPPA	ENSG00000100503;SE:chr14:51221585-51223210:51225348-51226575:-	-0.2628367431	0.013986014	-0.06	NIN
SUPPA	ENSG00000145730;SE:chr5:102296933-102309820:102310140-102325976:+	-0.0171501044	0.1738261738	-0.16	PAM
SUPPA	ENSG00000185480;SE:chr12:102517819-102542013:102542241-102547647:+	-0.1586934681	0.1118881119	-0.31	PARPBP
SUPPA	ENSG00000115685;SE:chr2:242089962-242092891:242093019-242097222:+	-0.2245583992	0.0014985015	-0.23	PPP1R7
SUPPA	ENSG00000092020;SE:chr14:35579835-35585816:35585943-35591108:-	-0.2281828982	0.004995005	-0.4	PPP2R3C
SUPPA	ENSG00000110075;SE:chr11:68287119-68305127:68305359-68312306:+	-0.0543740304	0.0569430569	-0.14	PPP6R3
SUPPA	ENSG00000160310;SE:chr21:48055675-48056351:48056459-48056808:+	-0.1244320339	0.0074925075	-0.31	PRMT2
SUPPA	ENSG00000116191;SE:chr1:178858831-178861365:178861442-178863054:+	-0.0777605741	0.0669330669	-0.14	RALGPS2
SUPPA	ENSG00000111880;SE:chr6:89638986-89650790:89650899-89673065:-	-0.1531044584	0.020979021	-0.05	RNGTT
SUPPA	ENSG00000205937;SE:chr16:2314332-2314574:2314761-2318056:-	-0.2025899749	0	-0.26	RNPS1
SUPPA	ENSG00000115310;SE:chr2:55214834-55252222:55254621-55255300:-	-0.0545602248	0.0514485514	-0.19	RTN4
SUPPA	ENSG00000138593;SE:chr15:49309825-49311615:49311749-49319562:-	-0.2777316052	0.015984016	-0.22	SECISBP2L
SUPPA	ENSG00000129810;SE:chr3:20212724-20215741:20216547-20218093:-	-0.3101008534	0.0044955045	-0.38	SGO1
SUPPA	ENSG00000143499;SE:chr1:214454770-214478530:214478593-214488105:+	0.0067522253	0.2712287712	-0.05	SMYD2
SUPPA	ENSG00000159140;SE:chr21:34918685-34921782:34927697-34929462:+	0.0796384674	0.0424575425	-0.08	SON
SUPPA	ENSG00000147679;SE:chr8:117779030-117782431:117782605-117798742:+	-0.8235277528	0.0004995005	-0.49	UTP23
SUPPA	ENSG00000124164;SE:chr20:56993419-57015963:57016139-57019133:+	-0.0670616115	0.0474525475	-0.11	VAPB
SUPPA	ENSG00000134744;SE:chr1:52981726-52991235:52992045-53018603:-	-0.1033752671	0.1083916084	-0.46	ZCCHC11
SUPPA	ENSG00000147905;SE:chr9:37120620-37126309:37126939-37302185:+	-0.558083975	0	-0.72	ZCCHC7
Source	EventID(suppa_format)	deltaPSI	FDR	RT-PCR	Gene
rMATS	ENSG00000073614;SE:chr12:394828-395292:395373-401925:-	-0.111	1	-0.16	KDM5A
rMATS	ENSG00000205937;SE:chr16:2314332-2314574:2314761-2318056:-	-0.235	0	-0.26	RNPS1
rMATS	ENSG00000140632;SE:chr16:4873908-4881980:4882222-4882775:-	-0.226	3.15549e-14	-0.41	GLYR1
rMATS	ENSG00000166452;SE:chr11:8933218-8934000:8934080-8936373:+	-0.186	1.72227e-06	-0.23	AKIP1
rMATS	ENSG00000005302;SE:chrX:11779056-11779619:11779701-11780249:+	-0.366	1.47843e-06	-0.41	MSL3
rMATS	ENSG00000006695;SE:chr17:13977773-13980052:13980373-14005435:+	-0.322	0	-0.43	COX10
rMATS	ENSG00000129810;SE:chr3:20212724-20215741:20216547-20218093:-	-0.31	0.00145781	-0.38	SGOL1
rMATS	ENSG00000092199;SE:chr14:21679465-21679565:21679722-21679969:-	-0.272	0	-0.34	HNRNPC
rMATS	ENSG00000164649;SE:chr7:21948125-21951235:21951372-21956372:-	-0.235	1.98471e-08	-0.26	CDCA7L
rMATS	ENSG00000120549;SE:chr10:24825822-24831622:24831699-24833910:+	-0.238	0.0355797	-0.14	KIAA1217
rMATS	ENSG00000084676;SE:chr2:24881635-24888618:24888784-24896235:+	-0.221	1	-0.06	NCOA1
rMATS	ENSG00000244754;SE:chr13:33101669-33109906:33111164-33112755:-	-0.389	3.17483e-05	-0.39	N4BP2L2
rMATS	ENSG00000170248;SE:chr3:33894228-33895371:33895505-33896658:+	-0.046	3.74347e-06	-0.04	PDCD6IP
rMATS	ENSG00000159140;SE:chr21:34918685-34921782:34927697-34929462:+	-0.011	1	-0.08	SON
rMATS	ENSG00000092020;SE:chr14:35579835-35585816:35585943-35591108:-	-0.264	4.22397e-07	-0.4	PPP2R3C
rMATS	ENSG00000011426;SE:chr7:36455493-36456689:36456799-36458853:+	-0.142	8.24292e-10	-0.12	ANLN
rMATS	ENSG00000164190;SE:chr5:37057434-37058993:37059267-37060946:+	-0.025	1	-0.07	NIPBL
rMATS	ENSG00000147905;SE:chr9:37120620-37126309:37126939-37302185:+	-0.079	1	-0.72	ZCCHC7
rMATS	ENSG00000119787;SE:chr2:38546161-38570410:38570654-38604285:-	-0.426	0	-0.45	ATL2
rMATS	ENSG00000132780;SE:chr1:46072263-46072993:46074009-46078841:+	-0.094	0.00106866	-0.12	NASP
rMATS	ENSG00000109920;SE:chr11:47774654-47776080:47776216-47786822:-	0.041	0.890373	-0.17	FNBP4
rMATS	ENSG00000170448;SE:chr4:47907363-47912841:47913011-47915986:-	-0.158	0.040948	-0.15	NFXL1
rMATS	ENSG00000160310;SE:chr21:48055675-48056351:48056459-48056808:+	-0.171	4.01816e-08	-0.31	PRMT2
rMATS	ENSG00000068745;SE:chr3:48731673-48732127:48732257-48732523:-	-0.415	4.73442e-10	-0.45	IP6K2
rMATS	ENSG00000138593;SE:chr15:49309825-49311615:49311749-49319562:-	-0.239	1	-0.22	SECISBP2L
rMATS	ENSG00000100503;SE:chr14:51221585-51223210:51225348-51226575:-	-0.113	0.786361	-0.06	NIN
rMATS	ENSG00000134744;SE:chr1:52981726-52991235:52992045-53018603:-	-0.286	1	-0.46	ZCCHC11
rMATS	ENSG00000100526;SE:chr14:54863795-54866612:54866694-54868242:+	-0.152	7.87459e-06	-0.4	CDKN3
rMATS	ENSG00000115310;SE:chr2:55214834-55252222:55254621-55255300:-	-0.117	1.10847e-11	-0.19	RTN4
rMATS	ENSG00000126777;SE:chr14:56128330-56130673:56130759-56133959:+	-0.143	7.19674e-05	-0.24	KTN1
rMATS	ENSG00000126777;SE:chr14:56139730-56139890:56139973-56142553:+	-0.287	0	-0.31	KTN1
rMATS	ENSG00000134852;SE:chr4:56348995-56352560:56352716-56355541:-	-0.385	0.892163	-0.15	CLOCK
rMATS	ENSG00000124164;SE:chr20:56993419-57015963:57016139-57019133:+	-0.043	0.0601493	-0.11	VAPB
rMATS	ENSG00000170791;SE:chr8:57124396-57125321:57125468-57127157:+	-0.126	6.44753e-05	-0.16	CHCHD7
rMATS	ENSG00000100578;SE:chr14:58925263-58926561:58926788-58927704:+	-0.199	0.00526655	-0.37	KIAA0586
rMATS	ENSG00000258890;SE:chr17:62510476-62512841:62512946-62515439:+	-0.269	0.0205682	-0.28	CEP95
rMATS	ENSG00000198160;SE:chr1:67405735-67411833:67411978-67423742:+	-0.194	0.541734	-0.18	MIER1
rMATS	ENSG00000104218;SE:chr8:68102994-68105699:68105837-68107617:+	-0.237	1	-0.13	CSPP1
rMATS	ENSG00000110075;SE:chr11:68287119-68305127:68305359-68312306:+	-0.105	0.0506821	-0.14	PPP6R3
rMATS	ENSG00000024526;SE:chr1:68955291-68960113:68960378-68962635:-	-0.339	0	-0.37	DEPDC1
rMATS	ENSG00000145734;SE:chr5:70844572-70845247:70845433-70848943:+	-0.25	1	-0.32	BDP1
rMATS	ENSG00000132466;SE:chr4:74012590-74012958:74013149-74014530:-	-0.024	1	-0.04	ANKRD17
rMATS	ENSG00000089685;SE:chr17:76210870-76212745:76212862-76219546:+	-0.258	0	-0.31	BIRC5
rMATS	ENSG00000187109;SE:chr12:76461253-76462689:76462774-76467983:-	-0.112	0	-0.11	NAP1L1
rMATS	ENSG00000085224;SE:chrX:76944420-76949313:76949426-76952065:-	-0.022	1	-0.23	ATRX
rMATS	ENSG00000162614;SE:chr1:78399164-78401508:78401729-78407708:+	-0.433	1.26447e-07	-0.48	NEXN
rMATS	ENSG00000005700;SE:chr6:82922510-82923944:82924546-82925793:-	-0.065	1	-0.19	IBTK
rMATS	ENSG00000115548;SE:chr2:86669356-86676930:86677085-86678226:+	-0.093	1	-0.04	KDM3A
rMATS	ENSG00000111880;SE:chr6:89638986-89650790:89650899-89673065:-	-0.041	1	-0.05	RNGTT
rMATS	ENSG00000148677;SE:chr10:92678729-92678888:92679025-92679926:-	-0.503	0	-0.73	ANKRD1
rMATS	ENSG00000108239;SE:chr10:96253204-96256812:96256929-96267024:+	-0.089	1	-0.39	TBC1D12
rMATS	ENSG00000145730;SE:chr5:102296933-102309820:102310140-102325976:+	-0.078	0.0336319	-0.16	PAM
rMATS	ENSG00000185480;SE:chr12:102517819-102542013:102542241-102547647:+	-0.212	0.00631435	-0.31	PARPBP
rMATS	ENSG00000256500;SE:chr14:104029461-104037960:104038157-104053611:+	-0.307	2.01673e-10	-0.37	APOPT1
rMATS	ENSG00000204842;SE:chr12:111956231-111957683:111957880-111958686:-	-0.225	0.000536426	-0.55	ATXN2
rMATS	ENSG00000138660;SE:chr4:113182018-113184144:113184242-113186165:+	-0.34	4.81502e-10	-0.58	AP1AR
rMATS	ENSG00000164221;SE:chr5:114604697-114606910:114607323-114610913:-	-0.261	0.00102345	-0.7	CCDC112
rMATS	ENSG00000009307;SE:chr1:115282511-115292442:115292828-115300546:-	-0.521	0	-0.05	CSDE1
rMATS	ENSG00000147679;SE:chr8:117779030-117782431:117782605-117798742:+	-0.38	3.38904e-06	-0.49	UTP23
rMATS	ENSG00000149554;SE:chr11:125496728-125497502:125497725-125499127:+	-0.53	0	-0.55	CHEK1
rMATS	ENSG00000163166;SE:chr2:128253724-128255716:128255813-128260391:-	-0.006	1	-0.17	IWS1
rMATS	ENSG00000119487;SE:chr9:128432186-128434679:128434922-128469250:-	-0.292	3.15549e-14	-0.36	MAPKAP1
rMATS	ENSG00000129071;SE:chr3:129152979-129155286:129156151-129156563:-	-0.306	3.89023e-07	-0.76	MBD4
rMATS	ENSG00000122786;SE:chr7:134618141-134620439:134620516-134625843:+	-0.153	2.34446e-05	-0.09	CALD1
rMATS	ENSG00000125482;SE:chr9:135275645-135276842:135278215-135282177:-	-0.527	0.0131475	-0.27	TTF1
rMATS	ENSG00000029363;SE:chr6:136582615-136588167:136588313-136589300:-	-0.245	0	-0.3	BCLAF1
rMATS	ENSG00000013374;SE:chr7:151042552-151046159:151046326-151048510:+	-0.318	3.66049e-09	-0.41	NUB1
rMATS	ENSG00000163660;SE:chr3:156870945-156874800:156874872-156876655:-	0.028	1	-0.1	CCNL1
rMATS	ENSG00000113810;SE:chr3:160135744-160137146:160137331-160138528:+	-0.155	0	-0.66	SMC4
rMATS	ENSG00000052802;SE:chr4:166248916-166254492:166254777-166258941:+	-0.207	0.000498034	-0.11	SC4MOL
rMATS	ENSG00000072803;SE:chr5:171337801-171341347:171341409-171433462:-	-0.347	1.31386e-06	-0.36	FBXW11
rMATS	ENSG00000116191;SE:chr1:178858831-178861365:178861442-178863054:+	-0.071	1	-0.14	RALGPS2
rMATS	ENSG00000163728;SE:chr3:180325553-180326489:180326598-180327418:+	-0.499	1	-0.92	TTC14
rMATS	ENSG00000143499;SE:chr1:214454770-214478530:214478593-214488105:+	-0.046	0.86323	-0.05	SMYD2
rMATS	ENSG00000168958;SE:chr2:228190143-228193394:228193505-228195342:+	-0.258	1.59953e-09	-0.32	MFF
rMATS	ENSG00000054267;SE:chr1:235359430-235377084:235377341-235383108:-	0.057	1	-0.07	ARID4B
rMATS	ENSG00000115685;SE:chr2:242089962-242092891:242093019-242097222:+	-0.327	0	-0.23	PPP1R7
rMATS	ENSG00000115677;SE:chr2:242194573-242194789:242194995-242195599:-	-0.123	0	-0.27	HDLBP
Source	InclusionJunction	deltaPSI	Posterior	RT-PCR	Gene
MAJIQ	chr17:76212862-76219546:+	-0.215593	0.999999	-0.31	BIRC5
MAJIQ	chr21:34918685-34921782:+	-0.00021657	5.99535e-05	-0.08	SON
MAJIQ	chr12:111957880-111958686:-	-0.203412	0.999995	-0.55	ATXN2
MAJIQ	chr14:56139730-56139890:+	-0.308144	0.999955	-0.31	KTN1
MAJIQ	chr16:2314332-2314574:-	-0.248171	1	-0.26	RNPS1
MAJIQ	chr5:171337801-171341347:-	-0.276335	0.999986	-0.36	FBXW11
MAJIQ	chr1:78099090-78105134:-	-0.0124358	0.085444	-0.05	ZZZ3
MAJIQ	chr2:38570654-38604285:-	-0.56523	1	-0.45	ATL2
MAJIQ	chr12:395373-401925:-	-0.183543	0.824685	-0.16	KDM5A
MAJIQ	chr4:166254777-166258941:+	-0.252637	0.999966	-0.11	MSMO1
MAJIQ	chr17:62512946-62515439:+	-0.309288	0.999999	-0.28	CEP95
MAJIQ	chr1:115282511-115292442:-	-0.358141	1	-0.05	CSDE1
MAJIQ	chr4:113182018-113184144:+	-0.350687	1	-0.58	AP1AR
MAJIQ	chr7:36455493-36456689:+	-0.15738	0.997976	-0.12	ANLN
MAJIQ	chr3:33895505-33896658:+	-0.218604	1	-0.04	PDCD6IP
MAJIQ	chr11:68287119-68305127:+	-0.140479	0.989445	-0.14	PPP6R3
MAJIQ	chr17:13977773-13980052:+	-0.276262	1	-0.43	COX10
MAJIQ	chr9:128434922-128469250:-	-0.30596	1	-0.36	MAPKAP1
MAJIQ	chr7:151046326-151048510:+	-0.329695	1	-0.41	NUB1
MAJIQ	chr3:156874872-156876655:-	0.00252768	0.00715223	-0.1	CCNL1
MAJIQ	chr11:47776216-47786822:-	5.96932e-05	4.21044e-06	-0.17	FNBP4
MAJIQ	chr9:37126939-37302185:+	-0.731355	1	-0.72	ZCCHC7
MAJIQ	chr20:57014081-57015963:+	-0.0651471	0.382296	-0.11	VAPB
MAJIQ	chr14:21679465-21679565:-	-0.289348	1	-0.34	HNRNPC
MAJIQ	chr2:86669356-86676930:+	-0.000154214	0.000106549	-0.04	KDM3A
MAJIQ	chr10:96253204-96256812:+	-0.26632	0.999988	-0.39	TBC1D12
MAJIQ	chr3:48732257-48732523:-	-0.12085	0.879594	-0.45	IP6K2
MAJIQ	chrX:11779056-11779619:+	-0.377645	1	-0.41	MSL3
MAJIQ	chr2:242194995-242195599:-	-0.202779	1	-0.27	HDLBP
MAJIQ	chr21:48056459-48056808:+	-0.178907	0.997642	-0.31	PRMT2
MAJIQ	chr14:56128330-56130673:+	-0.0968957	0.658223	-0.24	KTN1
MAJIQ	chr2:128255813-128260391:-	-5.40343e-10	6.06448e-15	-0.17	IWS1
MAJIQ	chr1:178858831-178861365:+	-0.0704856	0.436845	-0.14	RALGPS2
MAJIQ	chr5:114607323-114610913:-	-0.5066	1	-0.7	CCDC112
MAJIQ	chr14:104029461-104037960:+	-0.2237	0.999872	-0.37	APOPT1
MAJIQ	chr11:8934080-8936373:+	-0.196031	0.989675	-0.23	AKIP1
MAJIQ	chr10:92678729-92678888:-	-0.469405	1	-0.73	ANKRD1
MAJIQ	chr16:4873908-4881980:-	-0.33629	1	-0.41	GLYR1
MAJIQ	chr2:71357884-71360028:+	-0.13486	0.963585	-0.42	MPHOSPH10
MAJIQ	chr2:228193505-228195342:+	-0.238886	0.999905	-0.32	MFF
MAJIQ	chr12:102542241-102547647:+	-0.109522	0.639013	-0.31	PARPBP
MAJIQ	chr10:24831699-24833910:+	-0.251715	0.999714	-0.14	KIAA1217
MAJIQ	chr11:125497725-125499127:+	-0.481022	1	-0.55	CHEK1
MAJIQ	chr7:21948125-21951235:-	-0.193226	0.999089	-0.26	CDCA7L
MAJIQ	chr1:214478593-214488105:+	-0.0058964	0.0180354	-0.05	SMYD2
MAJIQ	chr6:82922510-82923944:-	-0.0299236	0.205702	-0.19	IBTK
MAJIQ	chr12:76462774-76467983:-	-0.225851	1	-0.11	NAP1L1
MAJIQ	chr3:129156151-129156563:-	-0.751312	1	-0.76	MBD4
MAJIQ	chr4:74013149-74014530:-	-0.0927141	0.654629	-0.04	ANKRD17
MAJIQ	chr5:80600960-80604380:+	-0.418801	1	-0.68	ZCCHC9
MAJIQ	chr4:47913011-47915986:-	-0.199077	0.99798	-0.15	NFXL1
MAJIQ	chr1:68955291-68960113:-	-0.383037	1	-0.37	DEPDC1
MAJIQ	chr6:136582615-136588167:-	-0.220484	0.999954	-0.3	BCLAF1
MAJIQ	chr1:235377341-235383108:-	0.000272086	0.00130036	-0.07	ARID4B
MAJIQ	chr1:78399164-78401508:+	-0.505616	1	-0.48	NEXN
MAJIQ	chr14:35585943-35591108:-	-0.24157	0.999681	-0.4	PPP2R3C
MAJIQ	chr8:57124396-57125321:+	-0.111938	0.666031	-0.16	CHCHD7
MAJIQ	chr7:134620516-134625843:+	-0.114746	0.855685	-0.09	CALD1
MAJIQ	chr1:46072263-46072993:+	-0.0018047	0.00760976	-0.12	NASP
MAJIQ	chr8:117779030-117782431:+	-0.433911	1	-0.49	UTP23
MAJIQ	chr2:55254621-55255300:-	-0.00292317	0.00460013	-0.19	RTN4
MAJIQ	chr2:242093019-242097222:+	-0.3158	1	-0.23	PPP1R7
MAJIQ	chr13:33111164-33112755:-	-0.355071	0.999998	-0.39	N4BP2L2
MAJIQ	chr6:89650899-89673065:-	0.000419387	0.00178169	-0.05	RNGTT
MAJIQ	chr5:102296933-102309820:+	-0.0962494	0.65036	-0.16	PAM
MAJIQ	chr14:54866694-54868242:+	-0.235671	0.999602	-0.4	CDKN3
MAJIQ	chr3:160135744-160137146:+	-0.321154	1	-0.66	SMC4
MAJIQ	chr1:67411978-67423742:+	-0.12276	0.863992	-0.18	MIER1
MAJIQ	chr14:58925263-58926561:+	-0.289205	0.998697	-0.37	KIAA0586
MAJIQ	chr9:135275645-135276842:-	-0.422601	0.999995	-0.27	TTF1
MAJIQ	chr5:37059267-37063892:+	2.40011e-05	6.74538e-05	-0.07	NIPBL
MAJIQ	chr3:20212724-20215741:-	-0.363898	1	-0.38	SGOL1

## Sheet: Table S6
Table S6. RT-PCR validated events from (Vaquero-Garcia et al 2016) comparing samples CT28, CT40 and CT52 in mouse Cerebellum with the same circadian time points in mouse Liver.
Source	MAJIQ_LSV_tested_by_RT-PCR	chr	strand	InclusionJunction	ExclusionJunction	deltaPSI	Gene ID
RT-PCR	ENSMUSG00000066036:139431545-139431761:source	chr4	+	139431761-139432482	139431761-139433620	-0.649	Ubr4
RT-PCR	ENSMUSG00000042772:152841513-152841593:source	chr1	-	152841593-152843230	152841593-152844036	-0.730333	Smg7
RT-PCR	ENSMUSG00000031153:7803323-7803400:source	chrX	+	7803400-7803594	7803400-7804360	-0.736667	Gripap1
RT-PCR	ENSMUSG00000021224:83799508-83799657:target	chr12	-	83797343-83799508	83796154-83799508	0.121667	Numb
RT-PCR	ENSMUSG00000001419:88161191-88161381:source	chr3	+	88161381-88161781	88161381-88162958	-0.796	Mef2d
RT-PCR	ENSMUSG00000025369:128480851-128481004:source	chr10	+	128481004-128481682	128481004-128482083	-0.440333	Smarcc2
RT-PCR	ENSMUSG00000026131:34302830-34303032:source	chr1	+	34303032-34303421	34303032-34306528	0.783667	Dst
RT-PCR	ENSMUSG00000039449:4645569-4645673:source	chr2	-	4645673-4648097	4645673-4648241	-0.695	Prpf18
RT-PCR	ENSMUSG00000041268:54380908-54381025:target	chr9	-	54379837-54380908	54379003-54380908	0.962667	Dmxl2
RT-PCR	ENSMUSG00000024830:4159403-4159460:source	chr19	-	4159460-4159566	4159460-4161068	-0.202667	Rps6kb2
RT-PCR	ENSMUSG00000026819:32421303-32421390:target	chr2	-	32420691-32421303	32420416-32421303	-0.583333	Slc25a25
RT-PCR	ENSMUSG00000037519:144500252-144500562:source	chr7	-	144500403-144502867	144500403-144504903	-0.858	Ppfia1
RT-PCR	ENSMUSG00000034101:84612024-84612092:source	chr2	-	84612092-84612532	84612092-84612936	-0.62	Ctnnd1
RT-PCR	ENSMUSG00000029722:137661364-137661762:target	chr5	-	137660194-137661364	137655728-137661364	-0.481667	Agfg2
RT-PCR	ENSMUSG00000000708:53665653-53665716:target	chr17	+	53665442-53665653	53663649-53665653	0.146333	Kat2b
RT-PCR	ENSMUSG00000041852:82815611-82815660:target	chr15	-	82814603-82815611	82809787-82815611	-0.784667	Tcf20
RT-PCR	ENSMUSG00000036986:58229828-58230127:source	chr9	-	58230086-58230491	58230086-58233153	0.229667	Pml
RT-PCR	ENSMUSG00000028745:139287756-139287832:source	chr4	+	139287832-139288861	139287832-139291003	-0.074	Capzb
RT-PCR	ENSMUSG00000037608:20339709-20339921:target	chr10	+	20334645-20339709	20333572-20339709	-0.574667	Bclaf1
RT-PCR	ENSMUSG00000020792:116292519-116292584:source	chr11	-	116292584-116293275	116292584-116293972	-0.803667	Exoc7
RT-PCR	ENSMUSG00000021669:96616457-96616549:source	chr13	+	96616549-96616994	96616549-96624695	-0.595	Col4a3bp
RT-PCR	ENSMUSG00000045103:85190610-85190702:source	chrX	+	85190702-85197504	85190702-85202471	-0.499	Dmd
RT-PCR	ENSMUSG00000026131:34299721-34299838:source	chr1	+	34299838-34301861	34299838-34302830	-0.714	Dst
RT-PCR	ENSMUSG00000005417:59771617-59771702:source	chr11	+	59771702-59772152	59771702-59775516	0.487	Mprip
RT-PCR	ENSMUSG00000022568:76050050-76050112:target	chr15	-	76049540-76050050	76049301-76050050	-0.471333	Scrib
RT-PCR	ENSMUSG00000034602:123009503-123009631:source	chr10	-	123009631-123009913	123009631-123010494	-0.654667	Mon2
RT-PCR	ENSMUSG00000041757:133287470-133287599:target	chr1	+	133286396-133287470	133285386-133287470	-0.777667	Plekha6
RT-PCR	ENSMUSG00000022791:32681152-32681279:target	chr16	+	32680995-32681152	32680807-32681152	0.609	Tnk2
RT-PCR	ENSMUSG00000027194:94355049-94358937:target	chr2	-	94342797-94358751	94333052-94358751	0.64	Ttc17
RT-PCR	ENSMUSG00000040687:91138709-91139256:source	chr2	-	91138755-91140557	91138755-91142756	0.608667	Madd
RT-PCR	ENSMUSG00000004558:51911466-51911546:target	chr14	-	51911127-51911466	51910785-51911466	0.803333	Ndrg2
RT-PCR	ENSMUSG00000060450:38307865-38308395:target	chr18	+	38301807-38307865	38300590-38307865	-0.277333	Rnf14
RT-PCR	ENSMUSG00000027642:157321743-157322471:source	chr2	+	157321872-157323223	157321872-157325711	-0.527667	Rpn2
RT-PCR	ENSMUSG00000000826:181548670-181548841:source	chr2	+	181548841-181548926	181548841-181549273	0.316	Dnajc5
RT-PCR	ENSMUSG00000031996:31153414-31153501:source	chr9	-	31153499-31156190	31153499-31157695	-0.696667	Aplp2
RT-PCR	ENSMUSG00000036167:93441501-93441712:source	chr15	+	93441712-93452117	93441712-93455451	0.572	Pphln1
RT-PCR	ENSMUSG00000059439:85531793-85531943:source	chr11	+	85531943-85543928	85531943-85554190	-0.418333	Bcas3
RT-PCR	ENSMUSG00000024381:32414183-32414290:source	chr18	+	32414290-32414945	32414290-32419843	-0.576667	Bin1
RT-PCR	ENSMUSG00000040712:70670549-70670736:source	chr11	-	70670736-70670891	70670736-70671008	-0.837	Camta2
RT-PCR	ENSMUSG00000036644:50168169-50168225:target	chr11	+	50164212-50168169	50163896-50168169	-0.625	Tbc1d9b
RT-PCR	ENSMUSG00000004591:142820537-142820646:target	chr3	-	142812057-142820537	142811602-142820537	0.445333	Pkn2
RT-PCR	ENSMUSG00000071454:3734939-3735026:target	chr12	+	3732707-3734939	3718489-3734939	0.726333	Dtnb
RT-PCR	ENSMUSG00000021709:103833498-103835028:target	chr13	-	103830331-103833498	103828023-103833498	-0.457	Erbin
RT-PCR	ENSMUSG00000031422:136739805-136740487:target	chrX	-	136735622-136739805	136734501-136739805	0.747667	Morf4l2
RT-PCR	ENSMUSG00000035629:32838238-32838594:source	chr16	-	32838353-32841537	32838353-32842998	-0.642333	Rubcn
RT-PCR	ENSMUSG00000022533:30322872-30322952:target	chr16	-	30321895-30322872	30315901-30322872	-0.600333	Atp13a3
RT-PCR	ENSMUSG00000029528:115551851-115552021:target	chr5	+	115551589-115551851	115546948-115551851	-0.271	Pxn
RT-PCR	ENSMUSG00000071454:3751811-3751907:source	chr12	+	3751907-3754096	3751907-3772587	-0.863667	Dtnb
RT-PCR	ENSMUSG00000020827:70608840-70608958:target	chr11	+	70608699-70608840	70608426-70608840	0.772	Mink1
RT-PCR	ENSMUSG00000033060:101932570-101933137:target	chr14	+	101931280-101932570	101929451-101932570	0.459	Lmo7

## Sheet: Table S7
Table S7. Predictions by each method from RNA-seq data from (Zhang et al. 2015) compared to the RT-PCR validated events from Table S6.
Source	EventID	deltaPSI	pVal	RT-PCR	Gene_symbol
SUPPA	Agfg2;SE:chr5:137655728-137660162:137660194-137661364:-	-0.514713	0.000499501	0.609	Agfg2
SUPPA	Aplp2;SE:chr9:31153499-31156190:31156225-31157695:-	-0.588694	0.000499501	-0.784667	Aplp2
SUPPA	Atp13a3;SE:chr16:30315901-30321806:30321895-30322872:-	-0.517083	0.000499501	-0.625	Atp13a3
SUPPA	Bcas3;SE:chr11:85531943-85543928:85543972-85554190:+	-0.277413	0.0204795	-0.730333	Bcas3
SUPPA	Bclaf1;SE:chr10:20333572-20334499:20334645-20339709:+	-0.3138	0.003996	-0.440333	Bclaf1
SUPPA	Bin1;SE:chr18:32414290-32414945:32415037-32419843:+	-0.701322	0	-0.583333	Bin1
SUPPA	Camta2;SE:chr11:70670736-70670891:70670911-70671008:-	-0.724511	0	-0.471333	Camta2
SUPPA	Capzb;SE:chr4:139287832-139288861:139288973-139291003:+	-0.38	0	-0.642333	Capzb
SUPPA	Col4a3bp;SE:chr13:96616549-96616994:96617071-96624695:+	-0.70054	0	-0.277333	Col4a3bp
SUPPA	Ctnnd1;SE:chr2:84612092-84612532:84612549-84612936:-	-0.362281	0.0014985	-0.271	Ctnnd1
SUPPA	Dmd;SE:chrX:85190702-85197504:85197535-85202471:+	-0.604564	0.000499501	0.572	Dmd
SUPPA	Dnajc5;SE:chr2:181548841-181548926:181549000-181549273:+	0.405492	0.0014985	0.229667	Dnajc5
SUPPA	Dst;SE:chr1:34303032-34303421:34303531-34306528:+	0.165632	0.0454545	-0.777667	Dst
SUPPA	Dtnb;SE:chr12:3751907-3754096:3754116-3772587:+	-0.728663	0	0.121667	Dtnb
SUPPA	Erbb2ip;SE:chr13:103828023-103830188:103830331-103833498:-	-0.425816	0.0024975	0.803333	Erbb2ip
SUPPA	Exoc7;SE:chr11:116292584-116293275:116293313-116293972:-	-0.790023	0	0.487	Exoc7
SUPPA	Gripap1;SE:chrX:7803400-7803594:7803686-7804360:+	-0.789723	0	0.747667	Gripap1
SUPPA	Mef2d;SE:chr3:88161381-88161781:88161801-88162958:+	-0.895889	0	-0.654667	Mef2d
SUPPA	Mink1;SE:chr11:70608426-70608589:70608699-70608840:+	0.59345	0	0.772	Mink1
SUPPA	Mon2;SE:chr10:123009631-123009913:123009930-123010494:-	-0.619248	0.000499501	-0.796	Mon2
SUPPA	Morf4l2;SE:chrX:136734501-136735546:136735622-136739805:-	0.675251	0	-0.736667	Morf4l2
SUPPA	Mprip;SE:chr11:59771702-59772152:59772217-59775516:+	0.537261	0.000999001	-0.803667	Mprip
SUPPA	Ndrg2;SE:chr14:51910785-51911086:51911127-51911466:-	0.66382	0	-0.457	Ndrg2
SUPPA	Numb;SE:chr12:83796154-83797197:83797343-83799508:-	0.15366	0.0404595	-0.863667	Numb
SUPPA	Plekha6;SE:chr1:133285386-133286247:133286396-133287470:+	-0.726692	0	0.783667	Plekha6
SUPPA	Pml;SE:chr9:58230086-58230491:58230628-58233153:-	0.335551	0.020979	0.316	Pml
SUPPA	Pphln1;SE:chr15:93441712-93452117:93452173-93455451:+	0.494796	0.001998	-0.499	Pphln1
SUPPA	Pxn;SE:chr5:115546948-115551488:115551589-115551851:+	-0.68064	0.000499501	-0.62	Pxn
SUPPA	Rnf14;SE:chr18:38300590-38301656:38301807-38307865:+	-0.243486	0.00649351	-0.595	Rnf14
SUPPA	Rubcn;SE:chr16:32838353-32841537:32841581-32842998:-	-0.785026	0	-0.074	Rubcn
SUPPA	Scrib;SE:chr15:76049301-76049457:76049540-76050050:-	-0.472981	0.0024975	-0.837	Scrib
SUPPA	Slc25a25;SE:chr2:32420416-32420656:32420691-32421303:-	-0.669635	0.000499501	-0.576667	Slc25a25
SUPPA	Smarcc2;SE:chr10:128481004-128481682:128481774-128482083:+	-0.596505	0	-0.574667	Smarcc2
SUPPA	Smg7;SE:chr1:152841593-152843230:152843379-152844036:-	-0.269881	0.0144855	-0.418333	Smg7
SUPPA	Tbc1d9b;SE:chr11:50163896-50164162:50164212-50168169:+	-0.608744	0	-0.600333	Tbc1d9b
SUPPA	Tcf20;SE:chr15:82809787-82814481:82814603-82815611:-	-0.82757	0.0014985	-0.696667	Tcf20
SUPPA	Tnk2;SE:chr16:32680807-32680900:32680995-32681152:+	-0.259403	0.00899101	-0.481667	Tnk2
Source	EventID(suppa_format)	deltaPSI	FDR	RT-PCR	Gene_symbol
rMATS	Agfg2;SE:chr5:137655728-137660162:137660194-137661364:-	-0.499	1.06427e-08	-0.481667	Agfg2
rMATS	Aplp2;SE:chr9:31153499-31156190:31156225-31157695:-	-0.831	0	-0.696667	Aplp2
rMATS	Atp13a3;SE:chr16:30315901-30321806:30321895-30322872:-	-0.566	0	-0.600333	Atp13a3
rMATS	Bcas3;SE:chr11:85531943-85543928:85543972-85554190:+	-0.398	1	-0.418333	Bcas3
rMATS	Bclaf1;SE:chr10:20333572-20334499:20334645-20339709:+	-0.387	0	-0.574667	Bclaf1
rMATS	Bin1;SE:chr18:32414290-32414945:32415037-32419843:+	-0.839	0	-0.576667	Bin1
rMATS	Camta2;SE:chr11:70670736-70670891:70670911-70671008:-	-0.945	1	-0.837	Camta2
rMATS	Capzb;SE:chr4:139287832-139288861:139288973-139291003:+	-0.34	0	-0.074	Capzb
rMATS	Col4a3bp;SE:chr13:96616549-96616994:96617071-96624695:+	-0.642	6.98368e-11	-0.595	Col4a3bp
rMATS	Ctnnd1;SE:chr2:84612092-84612532:84612549-84612936:-	-0.722	0.000466509	-0.62	Ctnnd1
rMATS	Dmd;SE:chrX:85190702-85197504:85197535-85202471:+	-0.608	0	-0.499	Dmd
rMATS	Dmxl2;SE:chr9:54379003-54379775:54379837-54380908:-	0.829	0	0.962667	Dmxl2
rMATS	Dnajc5;SE:chr2:181548841-181548926:181549000-181549273:+	0.362	0	0.316	Dnajc5
rMATS	Dst;SE:chr1:34299838-34301861:34301932-34302830:+	-0.782	0	-0.714	Dst
rMATS	Dst;SE:chr1:34303032-34303421:34303531-34306528:+	0.723	0	0.783667	Dst
rMATS	Dtnb;SE:chr12:3718489-3732618:3732707-3734939:+	0.793	0	0.726333	Dtnb
rMATS	Dtnb;SE:chr12:3751907-3754096:3754116-3772587:+	-0.891	0	-0.863667	Dtnb
rMATS	Erbb2ip;SE:chr13:103828023-103830188:103830331-103833498:-	-0.505	2.14241e-13	-0.457	Erbb2ip
rMATS	Exoc7;SE:chr11:116292584-116293275:116293313-116293972:-	-0.944	1	-0.803667	Exoc7
rMATS	Gripap1;SE:chrX:7803400-7803594:7803686-7804360:+	-0.823	0	-0.736667	Gripap1
rMATS	Kat2b;SE:chr17:53663649-53665406:53665442-53665653:+	0.131	1.1637e-09	0.146333	Kat2b
rMATS	Lmo7;SE:chr14:101929451-101931172:101931280-101932570:+	0.503	1.96742e-06	0.459	Lmo7
rMATS	Madd;SE:chr2:91138755-91140557:91140626-91142756:-	0.683	0	0.608667	Madd
rMATS	Mef2d;SE:chr3:88161381-88161781:88161801-88162958:+	-0.894	0	-0.796	Mef2d
rMATS	Mink1;SE:chr11:70608426-70608589:70608699-70608840:+	0.742	0	0.772	Mink1
rMATS	Mon2;SE:chr10:123009631-123009913:123009930-123010494:-	-0.705	5.506e-14	-0.654667	Mon2
rMATS	Morf4l2;SE:chrX:136734501-136735546:136735622-136739805:-	0.799	0	0.747667	Morf4l2
rMATS	Mprip;SE:chr11:59771702-59772152:59772217-59775516:+	0.581	0	0.487	Mprip
rMATS	Ndrg2;SE:chr14:51910785-51911086:51911127-51911466:-	0.701	0	0.803333	Ndrg2
rMATS	Numb;SE:chr12:83796154-83797197:83797343-83799508:-	0.238	1.51993e-06	0.121667	Numb
rMATS	Pkn2;SE:chr3:142811602-142811914:142812057-142820537:-	0.331	1	0.445333	Pkn2
rMATS	Plekha6;SE:chr1:133285386-133286247:133286396-133287470:+	-0.811	0	-0.777667	Plekha6
rMATS	Pml;SE:chr9:58230086-58230491:58230628-58233153:-	0.301	0.00909904	0.229667	Pml
rMATS	Ppfia1;SE:chr7:144500403-144502867:144502896-144504903:-	-0.888	1	-0.858	Ppfia1
rMATS	Pphln1;SE:chr15:93441712-93452117:93452173-93455451:+	0.481	3.93378e-06	0.572	Pphln1
rMATS	Pxn;SE:chr5:115546948-115551488:115551589-115551851:+	-0.6	0	-0.271	Pxn
rMATS	Rnf14;SE:chr18:38300590-38301656:38301807-38307865:+	-0.253	0	-0.277333	Rnf14
rMATS	Rubcn;SE:chr16:32838353-32841537:32841581-32842998:-	-0.793	1	-0.642333	Rubcn
rMATS	Scrib;SE:chr15:76049301-76049457:76049540-76050050:-	-0.516	2.16788e-05	-0.471333	Scrib
rMATS	Slc25a25;SE:chr2:32420416-32420656:32420691-32421303:-	-0.536	0	-0.583333	Slc25a25
rMATS	Smarcc2;SE:chr10:128481004-128481682:128481774-128482083:+	-0.638	0	-0.440333	Smarcc2
rMATS	Smg7;SE:chr1:152841593-152843230:152843379-152844036:-	-0.849	0	-0.730333	Smg7
rMATS	Tbc1d9b;SE:chr11:50163896-50164162:50164212-50168169:+	-0.698	0	-0.625	Tbc1d9b
rMATS	Tcf20;SE:chr15:82809787-82814481:82814603-82815611:-	-0.829	0	-0.784667	Tcf20
rMATS	Tnk2;SE:chr16:32680807-32680900:32680995-32681152:+	0.659	2.36276e-13	0.609	Tnk2
rMATS	Ttc17;SE:chr2:94333052-94342627:94342797-94358751:-	0.443	1.62579e-13	0.64	Ttc17
Source	InclusionJunction	deltaPSI	Posterior	RT-PCR	Gene
MAJIQ	chr4:139431761-139432482:+	-0.674674	1	-0.649	ENSMUSG00000066036
MAJIQ	chr1:152841593-152843230:-	-0.840791	1	-0.730333	ENSMUSG00000042772
MAJIQ	chrX:7803400-7803594:+	-0.775773	1	-0.736667	ENSMUSG00000031153
MAJIQ	chr12:83797343-83799508:-	0.259365	1	0.121667	ENSMUSG00000021224
MAJIQ	chr3:88161381-88161781:+	-0.870523	1	-0.796	ENSMUSG00000001419
MAJIQ	chr10:128481004-128481682:+	-0.61858	1	-0.440333	ENSMUSG00000025369
MAJIQ	chr1:34303032-34303421:+	0.633807	1	0.783667	ENSMUSG00000026131
MAJIQ	chr2:4645673-4648097:-	-0.793488	1	-0.695	ENSMUSG00000039449
MAJIQ	chr9:54379837-54380908:-	0.8836	1	0.962667	ENSMUSG00000041268
MAJIQ	chr19:4159460-4159566:-	-0.35327	1	-0.202667	ENSMUSG00000024830
MAJIQ	chr2:32420691-32421303:-	-0.539302	1	-0.583333	ENSMUSG00000026819
MAJIQ	chr7:144500403-144502867:-	-0.866791	1	-0.858	ENSMUSG00000037519
MAJIQ	chr2:84612092-84612532:-	-0.716538	1	-0.62	ENSMUSG00000034101
MAJIQ	chr5:137660194-137661364:-	-0.546418	1	-0.481667	ENSMUSG00000029722
MAJIQ	chr17:53665442-53665653:+	NaN	1	0.146333	ENSMUSG00000000708
MAJIQ	chr15:82814603-82815611:-	-0.901637	1	-0.784667	ENSMUSG00000041852
MAJIQ	chr9:58230086-58230491:-	0.344389	1	0.229667	ENSMUSG00000036986
MAJIQ	chr4:139287832-139288861:+	-0.307916	1	-0.074	ENSMUSG00000028745
MAJIQ	chr10:20334645-20339709:+	-0.339265	1	-0.574667	ENSMUSG00000037608
MAJIQ	chr11:116292584-116293275:-	-0.869055	1	-0.803667	ENSMUSG00000020792
MAJIQ	chr13:96616549-96616994:+	-0.701158	1	-0.595	ENSMUSG00000021669
MAJIQ	chrX:85190702-85197504:+	-0.575605	1	-0.499	ENSMUSG00000045103
MAJIQ	chr1:34299838-34301861:+	-0.776426	1	-0.714	ENSMUSG00000026131
MAJIQ	chr11:59771702-59772152:+	0.596633	1	0.487	ENSMUSG00000005417
MAJIQ	chr15:76049540-76050050:-	-0.382077	1	-0.471333	ENSMUSG00000022568
MAJIQ	chr10:123009631-123009913:-	-0.752475	1	-0.654667	ENSMUSG00000034602
MAJIQ	chr1:133286396-133287470:+	-0.848673	1	-0.777667	ENSMUSG00000041757
MAJIQ	chr16:32680995-32681152:+	0.654797	1	0.609	ENSMUSG00000022791
MAJIQ	chr2:94342797-94358751:-	0.494161	1	0.64	ENSMUSG00000027194
MAJIQ	chr2:91138755-91140557:-	0.505525	1	0.608667	ENSMUSG00000040687
MAJIQ	chr14:51911127-51911466:-	0.796153	1	0.803333	ENSMUSG00000004558
MAJIQ	chr18:38301807-38307865:+	-0.265154	1	-0.277333	ENSMUSG00000060450
MAJIQ	chr2:157321872-157323223:+	-0.715026	1	-0.527667	ENSMUSG00000027642
MAJIQ	chr2:181548841-181548926:+	0.403165	1	0.316	ENSMUSG00000000826
MAJIQ	chr9:31153499-31156190:-	-0.820483	1	-0.696667	ENSMUSG00000031996
MAJIQ	chr15:93441712-93452117:+	0.634312	1	0.572	ENSMUSG00000036167
MAJIQ	chr11:85531943-85543928:+	-0.387893	1	-0.418333	ENSMUSG00000059439
MAJIQ	chr18:32414290-32414945:+	-0.801582	1	-0.576667	ENSMUSG00000024381
MAJIQ	chr11:70670736-70670891:-	-0.900784	1	-0.837	ENSMUSG00000040712
MAJIQ	chr11:50164212-50168169:+	-0.582323	1	-0.625	ENSMUSG00000036644
MAJIQ	chr3:142812057-142820537:-	0.540294	1	0.445333	ENSMUSG00000004591
MAJIQ	chr12:3732707-3734939:+	0.763994	1	0.726333	ENSMUSG00000071454
MAJIQ	chr13:103830331-103833498:-	-0.26931	1	-0.457	ENSMUSG00000021709
MAJIQ	chrX:136735622-136739805:-	0.83313	1	0.747667	ENSMUSG00000031422
MAJIQ	chr16:32838353-32841537:-	-0.764388	1	-0.642333	ENSMUSG00000035629
MAJIQ	chr16:30321895-30322872:-	-0.554807	1	-0.600333	ENSMUSG00000022533
MAJIQ	chr5:115551589-115551851:+	-0.616604	1	-0.271	ENSMUSG00000029528
MAJIQ	chr12:3751907-3754096:+	-0.872857	1	-0.863667	ENSMUSG00000071454
MAJIQ	chr11:70608699-70608840:+	0.872105	1	0.772	ENSMUSG00000020827
MAJIQ	chr14:101931280-101932570:+	0.472556	1	0.459	ENSMUSG00000033060

## Sheet: Table S8
Table S8. RT-PCR validated events from Vaquero-Garcia et al 2016 comparing stimulated and unstimulated Jurkat T-cells -data from (Vaquero-Garcia et al. 2016). From the original dataset of 54 RT-PCR validated events, we only used the 30 events that had experimental value |ΔPSI|>0.05.
Source	MAJIQ_LSV_tested_by_RT-PCR	chr	strand	InclusionJunction	ExclusionJunction	deltaPSI
RT-PCR	ENSG00000127603:39838151-39839145:source	chr1	+	39838268-39844133	39838268-39844875	0.18
RT-PCR	ENSG00000166199:43911275-43911378:source	chr11	+	43911378-43913591	43911378-43923066	-0.07
RT-PCR	ENSG00000151092:25770624-25772041:source	chr3	-	25770809-25775363	25770809-25773810	0.3
RT-PCR	ENSG00000204371:31856376-31856524:source	chr6	-	31856524-31857005	31856524-31856746	-0.23
RT-PCR	ENSG00000186635:72399500-72399933:source	chr11	-	72399582-72403798	72399582-72404370	0.13
RT-PCR	ENSG00000135341:91246056-91246937:source	chr6	-	91246120-91256977	91246120-91254271	0.16
RT-PCR	ENSG00000168904:99796103-99796561:source	chr15	+	99796330-99816781	99796330-99827462	-0.1
RT-PCR	ENSG00000120910:22390434-22390531:source	chr8	+	22390531-22396982	22390531-22398128	-0.08
RT-PCR	ENSG00000116871:36638965-36639080:source	chr1	+	36639079-36640499	36639079-36641800	-0.1
RT-PCR	ENSG00000170632:102727077-102727211:source	chr7	+	102727211-102732924	102727211-102737724	0.07
RT-PCR	ENSG00000142192:27269885-27270295:source	chr21	-	27269985-27284053	27269985-27277336	0.32
RT-PCR	ENSG00000198836:193336616-193336726:source	chr3	+	193336725-193343881	193336725-193349401	0.14
RT-PCR	ENSG00000060237:971247-971436:source	chr12	+	971436-980431	971436-987378	-0.1
RT-PCR	ENSG00000055917:20462954-20463221:source	chr2	-	20463221-20482708	20463221-20478344	0.35
RT-PCR	ENSG00000166886:57486846-57486978:source	chr12	+	57486978-57487190	57486978-57488395	-0.29
RT-PCR	ENSG00000115966:175982979-175983097:source	chr2	-	175983097-175994866	175983097-175986172	-0.11
RT-PCR	ENSG00000111206:2973849-2974020:source	chr12	-	2973921-2975559	2973918-2974521	-0.07
RT-PCR	ENSG00000173715:66583179-66583670:source	chr11	+	66583670-66589114	66583670-66595737	-0.12
RT-PCR	ENSG00000102606:111806085-111806338:source	chr13	+	111806093-111806252	111806338-111857636	0.12
RT-PCR	ENSG00000124275:7870883-7871036:source	chr5	+	7871036-7873486	7871036-7875371	0.08
RT-PCR	ENSG00000125826:400202-400375:source	chr20	+	400375-400562	400375-401515	-0.11
RT-PCR	ENSG00000100038:22324582-22324778:source	chr22	-	22324778-22326249	22324778-22325352	0.1
RT-PCR	ENSG00000185386:50705800-50705911:source	chr22	-	50705911-50706249	50705911-50705998	-0.06
RT-PCR	ENSG00000166165:103986459-103986648:source	chr14	-	103986648-103987600	103986648-103986806	-0.11
RT-PCR	ENSG00000163681:57908616-57908750:source	chr3	+	57908750-57911572	57908750-57913023	0.63
RT-PCR	ENSG00000131323:103352526-103352606:source	chr14	+	103352606-103355897	103352606-103357662	0.36
RT-PCR	ENSG00000085733:70266492-70266616:source	chr11	+	70266616-70269046	70266616-70267576	0.12
RT-PCR	ENSG00000152256:173431584-173431661:source	chr2	+	173431661-173433469	173431661-173435454	0.09
RT-PCR	ENSG00000112983:137502207-137502634:source	chr5	-	137502334-137503623	137502416-137503623	0.16
RT-PCR	ENSG00000091409:173362703-173362828:source	chr2	+	173362828-173366500	173362828-173368819	-0.21

## Sheet: Table S9
Table S9. Predictions by each method from RNA-seq data from (Cole et al. 2015) compared to the validated events from Table S9.
Source	EventID	deltaPSI	pVal	RT-PCR	Gene
SUPPA	TRAF3;SE:chr14:103352606-103355897:103355971-103357662:+	0.132956	0.0929071	0.36	TRAF3
SUPPA	PPP3CC;SE:chr8:22390531-22396982:22397011-22398128:+	0.218014	0.0714286	-0.08	PPP3CC
SUPPA	OPA1;SE:chr3:193336725-193343881:193343991-193349401:+	0.183147	0.0714286	0.14	OPA1
SUPPA	MAP7D1;SE:chr1:36639079-36640499:36640609-36641800:+	-0.0278274	0.166334	-0.1	MAP7D1
SUPPA	ITGA6;SE:chr2:173362828-173366500:173366629-173368819:+	-0.0700455	0.164835	-0.21	ITGA6
SUPPA	FOXM1;A3:chr12:2973921-2975559:2973918-2975559:-	-0.303683	0.014985	-0.07	FOXM1
SUPPA	ARMC10;SE:chr7:102727211-102732924:102733100-102737724:+	0.0300516	0.165335	0.07	ARMC10
SUPPA	ARAP1;SE:chr11:72399582-72403798:72403830-72404370:-	-0.0446507	0.135365	0.13	ARAP1
Source	EventID(suppa_format)	deltaPSI	FDR	RT-PCR	Gene
rMATS	ENSG00000127603;SE:chr1:39838268-39844133:39844195-39844875:+	0.322	0.283722	0.18	ENSG00000127603
rMATS	ENSG00000163681;SE:chr3:57908750-57911572:57911661-57913023:+	0.295	0.420977	0.63	ENSG00000163681
rMATS	ENSG00000091409;SE:chr2:173362828-173366500:173366629-173368819:+	-0.254	1	-0.21	ENSG00000091409
rMATS	ENSG00000120910;SE:chr8:22390531-22396982:22397011-22398128:+	0.483	1	-0.08	ENSG00000120910
rMATS	ENSG00000186635;SE:chr11:72399582-72403798:72403830-72404370:-	-0.17	1	0.13	ENSG00000186635
rMATS	ENSG00000152256;SE:chr2:173431661-173433469:173433545-173435454:+	-0.041	1	0.09	ENSG00000152256
rMATS	ENSG00000060237;SE:chr12:971436-980431:980514-987378:+	0.002	1	-0.1	ENSG00000060237
rMATS	ENSG00000060237;SE:chr12:971436-980431:980514-987381:+	-0.026	1	-0.1	ENSG00000060237
rMATS	ENSG00000166886;SE:chr12:57486978-57487190:57487381-57488395:+	-0.172	1	-0.29	ENSG00000166886
rMATS	ENSG00000198836;SE:chr3:193336725-193343881:193343991-193349401:+	-0.174	1	0.14	ENSG00000198836
rMATS	ENSG00000111206;SE:chr12:2973921-2975559:2975687-2977729:-	-0.002	1	-0.07	ENSG00000111206
rMATS	ENSG00000115966;SE:chr2:175979596-175982979:175983097-175994866:-	0.024	1	-0.11	ENSG00000115966
rMATS	ENSG00000085733;SE:chr11:70265962-70266506:70266616-70269046:+	0.046	1	0.12	ENSG00000085733
rMATS	ENSG00000168904;SE:chr15:99796330-99816781:99816821-99827462:+	-0.14	1	-0.1	ENSG00000168904
rMATS	ENSG00000131323;SE:chr14:103352606-103355897:103355971-103357662:+	0.222	1	0.36	ENSG00000131323
rMATS	ENSG00000116871;SE:chr1:36639079-36640499:36640609-36641800:+	-0.016	1	-0.1	ENSG00000116871
rMATS	ENSG00000173715;SE:chr11:66583670-66589114:66589235-66595737:+	-0.128	1	-0.12	ENSG00000173715
rMATS	ENSG00000055917;SE:chr2:20463221-20482708:20482992-20483104:-	-0.002	1	0.35	ENSG00000055917
rMATS	ENSG00000166199;SE:chr11:43911378-43913591:43913679-43923066:+	-0.098	1	-0.07	ENSG00000166199
Source	InclusionJunction	deltaPSI	Posterior	RT-PCR	Gene
MAJIQ	chr1:39838268-39844133:+	-0.161275	1	0.18	ENSG00000127603
MAJIQ	chr11:43911378-43913591:+	0.00236157	1	-0.07	ENSG00000166199
MAJIQ	chr3:25770809-25775363:-	0.000587936	1	0.3	ENSG00000151092
MAJIQ	chr6:31856524-31857005:-	-0.1072	1	-0.23	ENSG00000204371
MAJIQ	chr11:72399582-72403798:-	0.0566007	1	0.13	ENSG00000186635
MAJIQ	chr6:91246120-91256977:-	0.0277273	1	0.16	ENSG00000135341
MAJIQ	chr15:99796330-99816781:+	0.000859356	1	-0.1	ENSG00000168904
MAJIQ	chr8:22390531-22396982:+	0.00110649	1	-0.08	ENSG00000120910
MAJIQ	chr1:36639079-36640499:+	-0.00079055	1	-0.1	ENSG00000116871
MAJIQ	chr7:102727211-102732924:+	-0.020074	1	0.07	ENSG00000170632
MAJIQ	chr21:27269985-27284053:-	0.0337772	1	0.32	ENSG00000142192
MAJIQ	chr3:193336725-193343881:+	-0.0164984	1	0.14	ENSG00000198836
MAJIQ	chr12:971436-980431:+	0.0106346	1	-0.1	ENSG00000060237
MAJIQ	chr2:20463221-20482708:-	0.0343808	1	0.35	ENSG00000055917
MAJIQ	chr12:57486978-57487190:+	0.00031776	1	-0.29	ENSG00000166886
MAJIQ	chr2:175983097-175994866:-	-0.0218405	1	-0.11	ENSG00000115966
MAJIQ	chr12:2973921-2975559:-	-1.65e-06	1	-0.07	ENSG00000111206
MAJIQ	chr11:66583670-66589114:+	-0.00071866	1	-0.12	ENSG00000173715
MAJIQ	chr13:111806093-111806252:+	4.94e-06	1	0.12	ENSG00000102606
MAJIQ	chr5:7871036-7873486:+	-0.00700885	1	0.08	ENSG00000124275
MAJIQ	chr20:400375-400562:+	-1.49e-05	1	-0.11	ENSG00000125826
MAJIQ	chr22:22324778-22326249:-	0.0064979	1	0.1	ENSG00000100038
MAJIQ	chr22:50705911-50706249:-	-0.000776208	1	-0.06	ENSG00000185386
MAJIQ	chr14:103986648-103987600:-	-0.00494126	1	-0.11	ENSG00000166165
MAJIQ	chr3:57908750-57911572:+	0.000100881	1	0.63	ENSG00000163681
MAJIQ	chr14:103352606-103355897:+	-0.0183991	1	0.36	ENSG00000131323
MAJIQ	chr11:70266616-70269046:+	0.0102738	1	0.12	ENSG00000085733
MAJIQ	chr2:173431661-173433469:+	0.0569525	1	0.09	ENSG00000152256
MAJIQ	chr5:137502334-137503623:-	1.75e-07	1	0.16	ENSG00000112983
MAJIQ	chr2:173362828-173366500:+	-0.00862176	1	-0.21	ENSG00000091409

## Sheet: Table S10
Table S10. Set of 44 cassette events that did not show significant change by RT-PCR upon the double knockdown of Tra2α and Tra2β in MDA-MB-231 cells.
Source	Chr	Exon_start	Exon_end	Gene_symbol
RT-PCR_negative	chr8	38947566	38947707	ADAM9
RT-PCR_negative	chr6	26385243	26385590	BTN2A2
RT-PCR_negative	chr5	179133259	179133332	CANX
RT-PCR_negative	chr11	3023771	3023830	CARS
RT-PCR_negative	chr8	68062018	68062170	CSPP1
RT-PCR_negative	chr14	94545371	94546093	DDX24
RT-PCR_negative	chr6	18258535	18258636	DEK
RT-PCR_negative	chr6	18236683	18236831	DEK
RT-PCR_negative	chr9	33026811	33026988	DNAJA1
RT-PCR_negative	chr1	221912276	221913129	DUSP10
RT-PCR_negative	chr2	100013223	100013361	EIF5B
RT-PCR_negative	chr1	94997877	94998036	F3
RT-PCR_negative	chr6	170626458	170628212	FAM120B
RT-PCR_negative	chr7	151791275	151791607	GALNT11
RT-PCR_negative	chr14	62212409	62212535	HIF1A
RT-PCR_negative	chr14	62187097	62187290	HIF1A
RT-PCR_negative	chr21	40717072	40717200	HMGN1
RT-PCR_negative	chr4	83347616	83347786	HNRNPDL
RT-PCR_negative	chr3	185410487	185410568	IGF2BP2
RT-PCR_negative	chr16	304380	304680	ITFG3
RT-PCR_negative	chr17	48165589	48165730	ITGA3
RT-PCR_negative	chr6	15452237	15452406	JARID2
RT-PCR_negative	chrX	69622416	69622545	KIF4A
RT-PCR_negative	chr1	219366424	219366593	LYPLAL1
RT-PCR_negative	chr5	138642928	138644016	MATR3
RT-PCR_negative	chr12	95876991	95877056	METAP2
RT-PCR_negative	chrX	102933427	102933579	MORF4L2
RT-PCR_negative	chr12	76453578	76453658	NAP1L1
RT-PCR_negative	chr3	25781068	25781290	NGLY1
RT-PCR_negative	chr17	27613010	27614734	NUFIP2
RT-PCR_negative	chr11	77066713	77066887	PAK1
RT-PCR_negative	chr7	11021999	11022786	PHF14
RT-PCR_negative	chr1	150300779	150300925	PRPF3
RT-PCR_negative	chr3	47122291	47122573	SETD2
RT-PCR_negative	chr17	20107646	20109225	SPECC1
RT-PCR_negative	chr6	7310150	7310232	SSR1
RT-PCR_negative	chr15	30011981	30012220	TJP1
RT-PCR_negative	chr1	193038164	193038764	TROVE2
RT-PCR_negative	chr15	70969447	70969479	UACA
RT-PCR_negative	chr7	156956504	156956557	UBE3C
RT-PCR_negative	chr7	156961742	156961816	UBE3C
RT-PCR_negative	chrX	123019481	123020389	XIAP
RT-PCR_negative	chr1	22827985	22828177	ZBTB40
RT-PCR_negative	chr3	15139626	15139781	ZFYVE20

[truncated: 7 more sheets: Table S11, Table S12, Table S13, Table S14, Table S15, Table S16, Table S17]
